# Supplementary material for: Transcriptome plasticity underlying plant root colonization and insect invasion by Pseudomonas protegens
Source: ISME J. 2020 Sep 2;14(11):2766–82. doi: 10.1038/s41396-020-0729-9 (PMC7784888; doi:10.1038/s41396-020-0729-9)
Supplement: Supplementary file 2 — Supplemenetary Material 2 [file 41396_2020_729_MOESM2_ESM.txt]

#
#Title paper:Transcriptome plasticity underlying plant root colonization and insect invasion by Pseudomonas protegens 
#Script author: Pilar Vesga & Daniel Croll
#Date: November 2019
#
###########################################

#Adaptor and Quality trimming
#Program: Trimmomatic 0-2.36
trimmomatic SE -threads 4 -phred33 -trimlog Sample_Log.txt Sample.fastq.gz SampleTrimmed.fastq.gz ILLUMINACLIP:TruSeq3-SE.fa:2:30:10 SLIDINGWINDOW:4:20 MINLEN:30

#Quality check
#Progam: FastQC 0.11.5

#Mapping against Pseudomonas protegens CHA0 (PPRCHA0) reference genome with accesion number LS999205.1
#Program: STAR 2.3.5a

    #Generation of genome index
    STAR --runThreadN 10 --runMode genomeGenerate --genomeDir genomeindex/ --genomeFastaFiles genomeindex/PPRCHA0.fas --genomeSAindexNbases 10

    #Alignment
    STAR --runThreadN 10 --outFilterMismatchNmax 20 --outFilterMultimapNmax 5 --genomeDir genomeindex/ --readFilesCommand zcat --readFilesIn SampleTrimmed.fastq.gz  --genomeLoad LoadAndKeep --outFileNamePrefix Sample

#Data format manipulation
#Program: samtools 1.2
    #transform sam into bam, order and index the file.
    samtools view -bS -@ 24 SampleAligned.out.sam > Sample.bam
    #Sort Alignments
    samtools sort -@ 24 Sample.bam SampleSorted
    #Index Alignment entries
    samtools index SampleSorted.bam


#CDS mapped reads count
#Program: FeatureCounts 1.5.3
featureCounts -T 5 -Q 20 -s 2 -t CDS -g gene_name -O --verbose -f --fraction -a genomeindex/PPRCHA0.gtf -o FeatureCounts/Counts.txt STAR_samtools/*Sorted.bam


#Cluster K-means, General Linear Model Analysis, GO enrichment and Heatmaps analysis from RNA-seq data.
#Program: R 3.6.0

      #data
            metadata<- read.table("Metadata.csv", header=TRUE, sep=",") #Library names and organization

            mytable<-read.table("Counts.csv", skip=1, header=TRUE, sep=",")
            head(mytable)

            #separate only the counts from the rest of the info
            mycounts<-mytable[,c(7:30)] #change according to the sample
            head(mycounts)

            #name the rows
            row.names(mycounts)<-mytable[,1]
            head(mycounts)

      #Counts normalization
      #tutorial: https://www.nature.com/articles/nprot.2013.099
      #Package: edgeR 3.26.6
            #Normalization and counts per million reads. Normalizes regarding the size of the library
            cpm_y=cpm(mycounts, normalized.lib.sizes=TRUE)
            head (cpm_y)

            #remove data with low counts
            keep=rowSums(cpm_y > 1)>=4 #we create a list of the genes with more than 1 count in the 4 biological replicates we have.
            mycounts.filtered=mycounts[keep,] #we keep only the genes within the keep list.
            mytable.filtered<-mytable[keep,]

            #Make a Differential Gene Expression List
            y=DGEList(counts=mycounts.filtered, group=metadata[,"Condition"], genes=mytable.filtered[,c("Geneid","Length") ])
            y=calcNormFactors(y,method="TMM") #Normalization with TMM method.

            #Multidimensaional scaling plot (MDS). Differences between the highest 2-fold change between each pair of samples
            par(mar=c(5,4,4,2))
            plotMDS(y,labels=metadata[,"LibraryName"], col=c("gold3","#4292c6", "#253494", "#fc8d59","#d53e4f", "#238b45")[factor(metadata$Condition)])

            #Mean variance relationship of each gene
            d=estimateCommonDisp(y)
            d=estimateTagwiseDisp(d)


    #Cluster Analysis by K-means
    #Tutorial: https://2-bitbio.com/2017/10/clustering-rnaseq-data-using-k-means.html
    library(edgeR)
    library(ggplot)
    library(dplyr)
    library(reshape)
    library(tidyR)
            #Prepare data. We have to summarise it by Condition/kind of biological sample
            z<-cpm(y, normalized.lib.size=TRUE)
            z.m <- melt(z) #transforms the heatdata in just a 2 column format with all the data in these two columns
            names(z.m) <- c("gene", "LibraryName", "counts")
            z.meta <- merge(z.m , metadata, by = "LibraryName", all.x = T)
            z.sum <- z.meta %>% group_by(Condition, gene) %>%  #group the data by the Condition(kind of sample) per each gene
              summarise(mean_counts = mean(counts), sd=sd(counts), N=length(counts), se = sd / sqrt(N)) %>% #takes this grouped data and calculates the mean of each
              as.data.frame()
            z.sum.mat <- dcast(z.sum, gene ~ Condition)
            rownames(z.sum.mat)<-z.sum.mat[, "gene"]
            z.sum.mat<-z.sum.mat[, colnames(z.sum.mat) != "gene"]

            #we need to scale the data. This is so that we can identify clusters of genes that share similar expression profiles rather than similar expression levels.
            scaledata <- t(scale(t(z.sum.mat))) # Centers and scales data.

            #How many clusters? (number K)
                #SSE method. The elbow sugests a suitable number of clusters. Most realiable method.
                wss <- (nrow(scaledata)-1)*sum(apply(scaledata,2,var))
                for (i in 2:20) wss[i] <- sum(kmeans(scaledata,
                                                     centers=i)$withinss)
                plot(1:20, wss, type="b", xlab="Number of Clusters",
                     ylab="Within groups sum of squares")

            #Clustering analysis.
            set.seed(2)
            kClust <- kmeans(scaledata, centers=6, nstart = 1000, iter.max = 100) #initial analysis nstart=1000 iter=100
            #iter.max: max number of iterations centers=K, the number of clusters
            kClusters <- kClust$cluster

            # function to find centroid in cluster i
            clust.centroid = function(i, dat, clusters) {
              ind = (clusters == i)
              colMeans(dat[ind,])
            }
            kClustcentroids <- sapply(levels(factor(kClusters)), clust.centroid, scaledata, kClusters)

            #get in long form for plotting
            Kmolten <- melt(kClustcentroids)
            colnames(Kmolten) <- c('sample','cluster','value')


    #Differential Gene Expression: General Linear Model analysis
    #tutorial: https://www.nature.com/articles/nprot.2013.099

            metadata.glm<-read.csv("MetadataSample.csv", header = T)

            #build a design matrix to  classify the samples according to the conditions we want to compare. Following a single example of Plutella vs Wheat
            design<-model.matrix(~0+Sample, data=metadata.glm) #Compare the Plutella against the wheat
              colnames(design)<-c("Galleria","GM","Plutella","LB","Wheat")
              rownames(design) <- levels(metadata.glm$LibraryName)

            #estimate dispersion according to the linear model.
              g=estimateGLMTrendedDisp(y, design)
              g=estimateGLMTagwiseDisp(g, design)
              plotBCV(g)

            #Adjust each feature to a general linear model related to the desing matrix. Alternative to the "exact test in the pair-wise comparison".
            f=glmFit(g, design, robust=TRUE)

            #make the constrast variable to indicate what you want to compare. The First one is compared to the second one (Plutella exp over Wheat)
            con<-makeContrasts(PlutellavsWheat = Plutella - Wheat, levels=design)

            #Likelihood ratio test specifying which column do we want as a reference. In the nature protocols paper this would be the "de" list
            PlutellavsWheat=glmLRT(f, contrast= con)
            summary(decideTests(PlutellavsWheat))
            plotMD(PlutellavsWheat)

            #Select how many hints you want in your table (change nrow(de) by a value)
            tt_total_PlutellavsWheat<-topTags(PlutellavsWheat, n=nrow(PlutellavsWheat))
              tt_total_PlutellavsWheat<-merge(tt_total_PlutellavsWheat$table, AnnotationCHA0[,c("Geneid","ID", "Product","PFAM")], by="Geneid")


    #Gente Ontology Enrichment for GLM. Same pipeline followed for K-means analysis.
    library(edgeR)
    library(seqinr)
    library(reshape2)
    library(dplyr)
    library(tidyr)
    library(GOSim)
    library(GO.db)
    library(annotate)
    library(GSEABase)
    library(GOstats)
    library(data.table)
    library(GenomicFeatures)
    library(ggplot2)
    library(scales)

	#Generate the Gene Ontology Database for P. protegens CHA0

	AnnotationCHA0.Interpro <- read.csv("PPRCHA0.protein.fa.summary.csv", sep=",")
 	names(AnnotationCHA0.Interpro) <- c("ID", "SignalIP", "TMHMM", "Pfam", "GOterms", "IPR_description", "Pathway", "CDD", "ProSiteProfiles",
                           "SMART", "SUPERFAMILY", "TIGRFAM", "Hamap")

  		### summarize per gene using | separator
  		GOterms.df <- as.data.frame(AnnotationCHA0.Interpro %>% group_by(ID) %>% filter(!GOterms =="")
                                                                   %>% distinct(ID, GOterms) %>% summarize(GOterms = paste(GOterms, collapse = "|")))

  		### list all GOterms individually per gene
  		GOlist <- GOterms.df %>% mutate(GOterms = strsplit(as.character(GOterms), "\\,")) %>% unnest(GOterms)

  		names(GOlist) <- c("ID","GoTerm")

  		GOIds <- as.character(GOlist$GoTerm)
  		evi <- rep("IEA",nrow(GOlist)) ####?
  		genes <- as.character(GOlist$ID)

  		frameData = data.frame(cbind(GOIds,evi,genes))

  		frame=GOFrame(frameData,organism="CHA0")
  		allFrame=GOAllFrame(frame)

  		# define the GO database for later reference
  		CHA0.GO.db <- allFrame@data

 		 # define universe and Param object
  		universe.CHA0 <- as.character(unique(GOlist$ID))
  		gsc.CHA0 <- GeneSetCollection(allFrame, setType = GOCollection())


	comparisons=list(PlutellavsWheat=tt_total_PlutellavsWheat)


              for (i in names(comparisons)) {

                print(names(comparisons[i]))
                name<-names(comparisons[i])

                tt.df <- comparisons[[i]] #double bracket to save the object as a data frame and not as a list

                #toptags
                tt.df.toptags<-tt.df[order(tt.df$PValue),]
                tt.df.toptags<-tt.df.toptags[1:10, ]
                write.csv(tt.df.toptags, paste0(name,".top20Tags.csv"), row.names=F)

                FDRlim<-0.001
                logFClim<-1.5
                tt.up.df<- tt.df[tt.df$logFC >= logFClim & tt.df$FDR <= FDRlim,]
                tt.down.df<- tt.df[tt.df$logFC <= -logFClim & tt.df$FDR <= FDRlim,]

                write.csv(rbind(tt.up.df, tt.down.df), paste0(name,".up-down.csv"), row.names=F)

                GO.df <- data.frame(matrix(nrow=0, ncol=9))
                Selection<-data.frame(matrix(nrow=0, ncol=0))

                  for (dir in c("up-regulated","down-regulated")) {
                    if (dir == "up-regulated") {
                      gene.set <- as.character(tt.up.df$ID)
                      print(dir)
                    }

                    if (dir == "down-regulated") {
                      gene.set <- as.character(tt.down.df$ID)
                      print(dir)
                    }

                  print(head(gene.set))


                  # GO enrichment set general cutoffs
                  p.cutoff <- 0.001
                  min.term.size <- 5

                    for (ont in c("MF", "BP")) {
                      print(ont)

                      hGtest.params <- GSEAGOHyperGParams(name="annotation", geneSetCollection = gsc.CHA0,  #GSEAHyper... not in the manual ???
                                                          geneIds = gene.set, universeGeneIds = universe.CHA0,
                                                          ontology = ont, pvalueCutoff = p.cutoff, conditional = TRUE, testDirection = "over")
                      #normal warning saying that is removing the geneIDs that are not in our geneset

                      hGtest <- hyperGTest(hGtest.params)
                      hGtest.summary <- summary(hGtest, pvalue = p.cutoff)
                      print(hGtest.summary)
                      names(hGtest.summary) <- c("GO Term", "Enrichment p-value", "Odds Ratio", "Expected GO term count", "Effective GO term count", "Total genes per GO", "Term")

                      # trim by term count
                      hGtest.trimmed <- hGtest.summary[hGtest.summary$"Total genes per GO" >= min.term.size & hGtest.summary$"Enrichment p-value" < p.cutoff,]


                      if (nrow(hGtest.trimmed) > 0) {
                        hGtest.trimmed$direction <- dir
                        hGtest.trimmed$GOcategory <- ont
                        GO.df <- plyr::rbind.fill(GO.df, hGtest.trimmed)

                        #Extract the exact GO terms with the genes that belong to it
                        GO.significant<-as.data.frame(GO.df$`GO Term`)
                        GO.significant$Term<-GO.df$Term
                        colnames(GO.significant)<-c("go_id","Term")
                        Geneids<-as.data.frame(geneIds(hGtest))
                        colnames(Geneids)<-c("gene_id")
                        Geneids <- merge(Geneids, CHA0.GO.db[c("go_id", "gene_id")], by="gene_id")
                        Select<- merge(GO.significant, Geneids[c("gene_id","go_id")], by="go_id")
                        Select<-dcast(Select, gene_id ~ Term)
                        rownames(Select)<-Select[,1]
                        Select[,"gene_id"]<-NULL
                        rownames(Select) <- c()
                        Selection <- plyr::rbind.fill(Selection, Select)

                       } else { print("no data")}
                    }

                write.csv(GO.df, file=paste0(name,".GOenrichment.csv"), row.names=F)
                write.csv(Selection, file=paste0(name,".GOenrichment_significantTerms.csv"), row.names=F)

                }
              }


    #Heatmaps
    library(viridis)
    library(heatmap.plus)
    library(gplots)
    library(RColorBrewer)
    library(dplyr)
    library(reshape2)

              #calculates the counts per million
              tmm_counts <- cpm(d)

              #Calculate the average per gene per each kind of sample. Transformation of the data fram
              heatdata.m <- melt(tmm_counts) #transforms the heatdata in just a 2 column format with all the data in these two columns
              names(heatdata.m) <- c("gene", "LibraryName", "counts")
              heatdata.meta <- merge(heatdata.m, metadata, by = "LibraryName", all.x = T)#merge the counts with the metadata info for making the average
              heatdata.meta.means <- heatdata.meta %>% group_by(Condition, gene) %>%  #group the data by the Condition(kind of sample) per each gene
                summarise(mean_counts = mean(counts)) %>% #takes this grouped data and calculates the mean of each
                as.data.frame() #transform the data back into a data  frame
              heatdata.meta.means.mat <- dcast(heatdata.meta.means, gene ~ Condition) #Undone melt to get the original matrix but with the merged by sample
              heatdata.meta.means.mat.short <- heatdata.meta.means.mat[, 2:ncol(heatdata.meta.means.mat)] #takes only the columns from the samples
              rownames(heatdata.meta.means.mat.short)<- heatdata.meta.means.mat$gene #includes the row names of the genes.

              heatdata.log<-log10(as.matrix(heatdata.meta.means.mat.short+1)) #Calculate the log of the values. The +1 is for avoiding the error in the 0 values.

              #Select the list of pre-selected genes.
              ListGenes<- read.table("ListGenes.csv", header=TRUE, sep=",") #Import the list of interesting known/guess genes

              #Object for filter the genes according to the category of the genes.
              keep.heatmap.Adhesion=ListGenes$Name[ListGenes$Catergory=="Adhesion"]

              #Filter the data to select the different catergories.
              heatdata.log.filtered <- heatdata.log[(row.names(heatdata.log)%in%keep.heatmap.Adhesion),]

              #Sort the data when we don't want to cluster
              heatdata.log.filtered <- heatdata.log.filtered[order(row.names(heatdata.log.filtered)), ]
              heatdata.log.filtered <- heatdata.log.filtered[,c("LB","GM","Wheat","Plutella_24h","Plutella_36h","Galleria") ]

              #heatmap without clustering and not reordering of the genes.
              heatmap.2(heatdata.log.filtered,
                        trace="none",margin=c(8,13), density.info="none",
                        col=magma,
                        breaks=seq(0.8,3.3,by=0.05),
                        dendrogram="none",
                        Rowv=NULL, Colv =NULL, #It doesn't reorganize the columns and the rows
                          main= "heatmap")


#Orthologue analysis
#Program: OrthoFinder 2.3.3.
      #batch download
      curl --remote-name --remote-time Strain_protein.faa.gz

      #Run OrthoFinder
      python2.7 orthofinder.py -f Data/-S diamond -n Orthofinder_Output
