# Supplementary material for: Transcriptome plasticity underlying plant root colonization and insect invasion by Pseudomonas protegens
Source: ISME J. 2020 Sep 2;14(11):2766–82. doi: 10.1038/s41396-020-0729-9 (PMC7784888; doi:10.1038/s41396-020-0729-9)
Supplement: Supplementary file 3 — Supplementary Material 3 [file 41396_2020_729_MOESM3_ESM.xlsx]

## Sheet: PxylostellavsWheat
# Differential gene expression of P. xylostella compared to Wheat
Geneid	Length	logFC	logCPM	LR	PValue	FDR	ID	Product	PFAM
rnc	627	-4.57754	6.79449	174.899	6.30018e-40	3.85004e-36	PPRCHA0_1078	ribonuclease III	Ribonuclease-III-like, Double-stranded RNA binding motif
deaD	1674	-5.04385	10.4308	170.556	5.59346e-39	1.70908e-35	PPRCHA0_4292	cold-shock DEAD box protein A	DEAD/DEAH box helicase, Helicase conserved C-terminal domain, DbpA RNA binding domain
cptA	1743	-5.05882	7.16582	166.056	5.37779e-38	1.09546e-34	PPRCHA0_3154	phosphoethanolamine transferase CptA	Sulfatase
PPRCHA0_0587	2208	-4.1208	7.62431	152.639	4.59334e-35	7.01748e-32	PPRCHA0_0587	radical SAM domain protein	Domain of unknown function (DUF3362), Radical SAM N-terminal, Radical SAM superfamily
typA	1821	-4.67018	11.3501	148.903	3.01124e-34	3.68034e-31	PPRCHA0_0393	GTP-binding protein TypA	Elongation factor Tu GTP binding domain, Elongation factor Tu domain 2, Elongation factor G C-terminus
cyoB_2	2019	-4.87742	10.3555	139.872	2.83989e-32	2.89243e-29	PPRCHA0_4976	cytochrome o ubiquinol oxidase%2C subunit I	Cytochrome C and Quinol oxidase polypeptide I
dnaB_2	1398	-3.75122	7.25712	137.594	8.94005e-32	7.80466e-29	PPRCHA0_0586	replicative DNA helicase	DnaB-like helicase N terminal domain, DnaB-like helicase C terminal domain
PPRCHA0_2602	411	-5.73336	5.26064	135.627	2.40807e-31	1.83946e-28	PPRCHA0_2602	putative lipoprotein
PPRCHA0_3941	1167	-4.17747	7.51215	134.693	3.85442e-31	2.61715e-28	PPRCHA0_3941		Cupin superfamily protein
guaA	1578	-3.98835	7.79022	133.432	7.27333e-31	4.44473e-28	PPRCHA0_4888	GMP synthase	Glutamine amidotransferase class-I, GMP synthase C terminal domain, NAD synthase
PPRCHA0_4783	1950	-4.1278	5.96364	129.475	5.33796e-30	2.96548e-27	PPRCHA0_4783	sulfatase domain protein	Sulfatase
rhlE_2	1869	-3.76486	7.66582	128.158	1.03638e-29	5.27774e-27	PPRCHA0_5704	putative ATP-dependent RNA helicase	DEAD/DEAH box helicase, Helicase conserved C-terminal domain
plsX	801	-3.77253	7.03103	127.554	1.40542e-29	6.60657e-27	PPRCHA0_1810	fatty acid/phospholipid synthesis protein PlsX	Fatty acid synthesis protein
purB	1371	-3.60235	7.56017	126.616	2.25442e-29	9.84053e-27	PPRCHA0_3940	adenylosuccinate lyase	Lyase, Adenylosuccinate lyase C-terminal
guaB	1470	-3.55776	8.95328	124.7	5.91894e-29	2.3254e-26	PPRCHA0_4889	inosine-5'-monophosphate dehydrogenase	IMP dehydrogenase / GMP reductase domain, CBS domain, CBS domain
PPRCHA0_0315	2100	5.82933	5.91404	124.644	6.08843e-29	2.3254e-26	PPRCHA0_0315	TonB-dependent outermembrane receptor	TonB-dependent Receptor Plug Domain, TonB dependent receptor
fabB	1221	-3.60913	9.27643	119.288	9.05694e-28	3.2557e-25	PPRCHA0_1758	beta-ketoacyl-acyl-carrier-protein synthase I	Beta-ketoacyl synthase, C-terminal domain, Beta-ketoacyl synthase, N-terminal domain
era	903	-4.25828	7.32876	117.126	2.69359e-27	9.14472e-25	PPRCHA0_1079	GTP-binding protein Era	KH domain, 50S ribosome-binding GTPase
PPRCHA0_1517	663	-5.523	4.22764	112.436	2.86739e-26	9.22244e-24	PPRCHA0_1517	SAM dependent methyltransferase	Methyltransferase domain
cgtA	1224	-3.4437	8.85841	110.826	6.45999e-26	1.97385e-23	PPRCHA0_5255	Obg family GTPase CgtA	50S ribosome-binding GTPase, GTP1/OBG
PPRCHA0_2358	303	-6.0763	7.58871	110.628	7.13873e-26	2.07737e-23	PPRCHA0_2358	hypothetical protein	NA
PPRCHA0_0054	660	-6.1773	4.77849	110.053	9.5422e-26	2.65056e-23	PPRCHA0_0054	dual specificity phosphatase%2C catalytic domain protein	Tyrosine phosphatase family
purF	1506	-3.13049	8.70077	108.517	2.07116e-25	5.47539e-23	PPRCHA0_2107	amidophosphoribosyltransferase	Phosphoribosyl transferase domain, Glutamine amidotransferase domain
PPRCHA0_0779	1467	5.17947	3.56243	108.442	2.15037e-25	5.47539e-23	PPRCHA0_0779	N-acyl-D-aspartate deacylase	Amidohydrolase family
lepB	855	-3.70536	8.7594	104.998	1.22266e-24	2.98866e-22	PPRCHA0_1077	signal peptidase I	Peptidase S24-like
fabF_1	1245	-3.51412	8.54315	104.57	1.5177e-24	3.56719e-22	PPRCHA0_1814	beta-ketoacyl-acyl-carrier-protein synthase II	Beta-ketoacyl synthase, N-terminal domain, Beta-ketoacyl synthase, C-terminal domain
PPRCHA0_0709	1614	-4.41122	6.58602	104.293	1.74473e-24	3.83352e-22	PPRCHA0_0709	putative lipoprotein	Bacterial collagen, middle region, Bacterial collagen, middle region
PPRCHA0_2330	972	5.42608	5.51375	104.28	1.75648e-24	3.83352e-22	PPRCHA0_2330	sigma factor regulatory protein%2C FecR/PupR family	FecR protein, Domain of unknown function (DUF4880)
thiI	1455	-3.58419	8.53552	103.774	2.26799e-24	4.77921e-22	PPRCHA0_0392	thiamine biosynthesis/tRNA modification protein ThiI	THUMP domain, Thiamine biosynthesis protein (ThiI)
PPRCHA0_4931	624	-4.19159	6.78859	101.779	6.20624e-24	1.26421e-21	PPRCHA0_4931	putative glutathione S-transferase	Glutathione S-transferase, N-terminal domain
pyrH	744	-2.97219	8.71166	99.9689	1.54809e-23	3.00065e-21	PPRCHA0_1185	UMP kinase	Amino acid kinase family
flgH	696	-3.71629	7.10606	99.9077	1.59669e-23	3.00065e-21	PPRCHA0_1636	flagellar L-ring protein FlgH	Flagellar L-ring protein
PPRCHA0_4090	117	-6.22758	4.66276	99.8785	1.62038e-23	3.00065e-21	PPRCHA0_4090
cyoD_2	330	-4.58832	8.28517	99.8016	1.68453e-23	3.0277e-21	PPRCHA0_4974	cytochrome o ubiquinol oxidase%2C subunit IV	Prokaryotic Cytochrome C oxidase subunit IV
PPRCHA0_4751	756	-4.96939	4.71584	99.6967	1.77613e-23	3.10112e-21	PPRCHA0_4751		Repeat of Unknown Function (DUF347), Repeat of Unknown Function (DUF347), Repeat of Unknown Function (DUF347), Repeat of Unknown Function (DUF347)
cdsA_1	807	-3.38633	6.8375	99.5934	1.87131e-23	3.17655e-21	PPRCHA0_1188	phosphatidate cytidylyltransferase	Cytidylyltransferase family
PPRCHA0_1361	795	5.22644	1.70122	99.0228	2.49612e-23	4.12265e-21	PPRCHA0_1361	Acyltransferase	Acyltransferase
cyoC_2	627	-4.52149	9.37059	98.1261	3.92575e-23	6.31323e-21	PPRCHA0_4975	cytochrome o ubiquinol oxidase%2C subunit III	Cytochrome c oxidase subunit III
fliM	969	-4.0468	7.58942	97.1783	6.33565e-23	9.92747e-21	PPRCHA0_1670	flagellar motor switch protein FliM	Flagellar motor switch protein FliM, Type III flagellar switch regulator (C-ring) FliN C-term
PPRCHA0_4374	942	-2.84487	7.71771	96.5498	8.70288e-23	1.32958e-20	PPRCHA0_4374		Rhodanese-like domain
uup	1920	-3.01567	7.32615	96.1341	1.07358e-22	1.60016e-20	PPRCHA0_1975	ATP-binding cassette ATPase%2C Uup	ABC transporter, ABC transporter, ABC transporter, ABC transporter C-terminal domain
PPRCHA0_3942	477	-3.78934	5.64165	95.6627	1.36225e-22	1.98207e-20	PPRCHA0_3942		Acetyltransferase (GNAT) domain
frr	558	-2.99123	8.46228	95.1755	1.74237e-22	2.47619e-20	PPRCHA0_1186	ribosome recycling factor	Ribosome recycling factor
purL	3897	-3.21623	8.30653	94.5706	2.36504e-22	3.28472e-20	PPRCHA0_1083	phosphoribosylformylglycinamidine synthase	CobB/CobQ-like glutamine amidotransferase domain, AIR synthase related protein, C-terminal domain, AIR synthase related protein, C-terminal domain
PPRCHA0_1392	291	4.69062	3.62216	93.8439	3.41409e-22	4.63633e-20	PPRCHA0_1392	hypothetical protein	NA
rplM	429	-3.48376	11.429	93.6878	3.69424e-22	4.90772e-20	PPRCHA0_5021	ribosomal protein L13	Ribosomal protein L13
PPRCHA0_0186	558	-6.6268	6.56007	93.0871	5.00424e-22	6.50658e-20	PPRCHA0_0186	hypothetical protein	NA
PPRCHA0_5377	423	-3.38971	7.10047	92.6297	6.30531e-22	8.02745e-20	PPRCHA0_5377		Ribosomal silencing factor during starvation
rnd	1134	-3.12549	6.33446	92.4442	6.9251e-22	8.63659e-20	PPRCHA0_1518	ribonuclease D	3'-5' exonuclease, HRDC domain
dxr	1191	-3.28521	7.82475	91.529	1.09967e-21	1.33197e-19	PPRCHA0_1189	1-deoxy-D-xylulose 5-phosphate reductoisomerase	1-deoxy-D-xylulose 5-phosphate reductoisomerase, DXP reductoisomerase C-terminal domain, 1-deoxy-D-xylulose 5-phosphate reductoisomerase C-terminal
rbfA	402	-4.12339	7.06662	91.5077	1.11161e-21	1.33197e-19	PPRCHA0_0853	ribosome-binding factor A	Ribosome-binding factor A
lysS	1503	-3.1797	8.39392	91.3709	1.19118e-21	1.39987e-19	PPRCHA0_1145	lysine-tRNA ligase	tRNA synthetases class II (D, K and N), OB-fold nucleic acid binding domain
fliP	750	-3.82891	7.12774	91.2296	1.27934e-21	1.4751e-19	PPRCHA0_1673	flagellar biosynthetic protein FliP	FliP family
rebB_1	315	-6.86893	9.32799	90.731	1.64591e-21	1.86262e-19	PPRCHA0_0187	RebB protein	Killing trait
PPRCHA0_1789	780	-3.59888	6.52337	89.2347	3.50651e-21	3.89605e-19	PPRCHA0_1789	putative ABC-2 type transporter permease protein	ABC-2 type transporter
hisZ	1188	-2.75777	7.56553	88.9033	4.14584e-21	4.52415e-19	PPRCHA0_0575	ATP phosphoribosyltransferase%2C regulatory subunit	Histidyl-tRNA synthetase
cyoA_2	945	-4.07078	10.0208	88.8168	4.33113e-21	4.55137e-19	PPRCHA0_4977	cytochrome o ubiquinol oxidase%2C subunit II	COX Aromatic Rich Motif
uppS	756	-3.06504	8.19965	88.8131	4.33922e-21	4.55137e-19	PPRCHA0_1187	di-trans%2Cpoly-cis-decaprenylcistransferase	Putative undecaprenyl diphosphate synthase
PPRCHA0_4461	225	-4.71057	10.3503	88.7882	4.39422e-21	4.55137e-19	PPRCHA0_4461		NA
dbpA	1386	-3.82977	5.55433	88.4339	5.25622e-21	5.35346e-19	PPRCHA0_5675	ATP-independent RNA helicase DbpA	DEAD/DEAH box helicase, DbpA RNA binding domain, Helicase conserved C-terminal domain
rpsI	393	-3.62397	11.1538	88.1319	6.1232e-21	6.13425e-19	PPRCHA0_5020	ribosomal protein S9	Ribosomal protein S9/S16
PPRCHA0_0785	660	-5.90985	8.9652	87.159	1.00139e-20	9.87011e-19	PPRCHA0_0785	hypothetical protein	Protein of unknown function (DUF2589)
algA1	1452	-3.73987	6.00121	87.0377	1.06471e-20	1.03277e-18	PPRCHA0_1021	alginate biosynthesis protein AlgA	Mannose-6-phosphate isomerase, Nucleotidyl transferase
rimM	537	-3.53765	11.2095	85.5798	2.22536e-20	2.10443e-18	PPRCHA0_1102	16S rRNA processing protein RimM	RimM N-terminal domain, PRC-barrel domain
rep	2010	-2.82073	7.06063	85.5683	2.23838e-20	2.10443e-18	PPRCHA0_5939	ATP-dependent DNA helicase Rep	UvrD-like helicase C-terminal domain, UvrD/REP helicase N-terminal domain
PPRCHA0_4926	669	-5.27471	8.13292	84.9057	3.12932e-20	2.89747e-18	PPRCHA0_4926		Lysine-specific metallo-endopeptidase
PPRCHA0_0615	468	-5.08995	8.27661	84.7513	3.38355e-20	3.0861e-18	PPRCHA0_0615	hypothetical protein
PPRCHA0_5053	288	-4.31583	5.59014	84.6889	3.49212e-20	3.13829e-18	PPRCHA0_5053
fliL	501	-3.89795	7.21549	84.1895	4.49541e-20	3.98137e-18	PPRCHA0_1669	flagellar basal body-associated protein FliL	Flagellar basal body-associated protein FliL
PPRCHA0_6120	387	-4.74833	8.40751	83.976	5.00823e-20	4.37218e-18	PPRCHA0_6120	hypothetical protein	NA
PPRCHA0_4018	1146	5.21766	4.99008	83.6657	5.85941e-20	5.04322e-18	PPRCHA0_4018		Beta-lactamase
gidA	1893	-2.67084	8.42242	83.2726	7.14822e-20	6.06705e-18	PPRCHA0_6136	tRNA uridine 5-carboxymethylaminomethyl modification enzyme GidA	Glucose inhibited division protein A, GidA associated domain
PPRCHA0_0145	1482	-3.83853	5.04754	83.179	7.4948e-20	6.27407e-18	PPRCHA0_0145	efflux transporter%2C outer membrane factor lipoprotein%2C NodT family	Outer membrane efflux protein, Outer membrane efflux protein
purM	1059	-2.79848	7.04358	82.9736	8.31583e-20	6.86731e-18	PPRCHA0_4486	phosphoribosylformylglycinamidine cyclo-ligase	AIR synthase related protein, N-terminal domain, AIR synthase related protein, C-terminal domain
emrA	1203	-3.21758	5.55224	81.3532	1.88773e-19	1.53812e-17	PPRCHA0_3965	multidrug resistance protein A	Barrel-sandwich domain of CusB or HlyD membrane-fusion, HlyD membrane-fusion protein of T1SS
PPRCHA0_6056	1551	3.92207	4.71298	81.2145	2.02498e-19	1.61586e-17	PPRCHA0_6056	transcriptional regulator%2C GntR family/aminotransferase%2C classes I and II family protein	Bacterial regulatory proteins, gntR family, Aminotransferase class I and II
PPRCHA0_4019	1068	5.28906	7.32242	81.2038	2.03602e-19	1.61586e-17	PPRCHA0_4019		Fatty acid desaturase
PPRCHA0_2603	1017	-5.08989	6.12189	81.0938	2.15255e-19	1.68644e-17	PPRCHA0_2603	hypothetical protein	Protein of unknown function (DUF1016)
PPRCHA0_1414	339	-4.8662	6.01802	80.9766	2.2841e-19	1.76685e-17	PPRCHA0_1414	hypothetical protein	Domain of unknown function (DUF1508), Domain of unknown function (DUF1508)
PPRCHA0_4091	318	-5.89739	4.00435	80.861	2.42163e-19	1.84982e-17	PPRCHA0_4091		YXWGXW repeat (2 copies), YXWGXW repeat (2 copies)
PPRCHA0_1823	564	-3.32306	6.09328	80.6205	2.73501e-19	2.06342e-17	PPRCHA0_1823	hypothetical protein	Protein of unknown function (DUF1285)
PPRCHA0_5025	1020	-2.55259	7.23002	80.1634	3.44696e-19	2.56882e-17	PPRCHA0_5025		AFG1-like ATPase
truB	918	-3.08282	9.05687	79.7101	4.33577e-19	3.19227e-17	PPRCHA0_0854	tRNA pseudouridine synthase B	Pseudouridine synthase II TruB, C-terminal, TruB family pseudouridylate synthase (N terminal domain), tRNA pseudouridylate synthase B C-terminal domain
PPRCHA0_4831	867	-5.07012	6.86075	79.5469	4.70902e-19	3.42127e-17	PPRCHA0_4831		Serine aminopeptidase, S33
atuA	1791	3.51818	2.97595	79.5262	4.75876e-19	3.42127e-17	PPRCHA0_4234	acyclic terpene utilization protein AtuA	Acyclic terpene utilisation family protein AtuA
rplR	351	-3.82234	11.1666	79.2989	5.339e-19	3.79379e-17	PPRCHA0_5472	ribosomal protein L18	Ribosomal L18 of archaea, bacteria, mitoch. and chloroplast
trmE	1371	-3.10745	6.05903	79.1858	5.65363e-19	3.97119e-17	PPRCHA0_6139	tRNA modification GTPase TrmE	GTP-binding protein TrmE N-terminus, 50S ribosome-binding GTPase, MnmE helical domain
folC	1308	-2.8358	7.30625	79.0472	6.06424e-19	4.2112e-17	PPRCHA0_2104	bifunctional protein FolC	Mur ligase middle domain
rebB_2	315	-7.21275	10.6948	78.8528	6.69152e-19	4.59459e-17	PPRCHA0_0188	RebB protein	Killing trait
PPRCHA0_4049	363	-3.33925	7.18325	78.5895	7.64554e-19	5.19132e-17	PPRCHA0_4049
mrcA	2436	-2.62425	7.53066	78.2781	8.951e-19	6.01094e-17	PPRCHA0_0449	penicillin-binding protein 1A	Penicillin-binding protein OB-like domain, Transglycosylase, Penicillin binding protein transpeptidase domain
ubiD	1467	-2.74427	6.833	78.194	9.34017e-19	6.20411e-17	PPRCHA0_5887	3-octaprenyl-4-hydroxybenzoate carboxy-lyase	3-octaprenyl-4-hydroxybenzoate carboxy-lyase
PPRCHA0_1698	483	-3.00409	7.53268	77.7638	1.16131e-18	7.5994e-17	PPRCHA0_1698	CheW-like protein	CheW-like domain
yidC/oxaA	1701	-3.23848	10.6911	77.7508	1.16895e-18	7.5994e-17	PPRCHA0_6140	inner-membrane protein insertion factor YidC/OxaA	YidC periplasmic domain, 60Kd inner membrane protein
flgG	786	-3.68114	8.38466	77.701	1.19883e-18	7.71166e-17	PPRCHA0_1635	flagellar basal-body rod protein FlgG	Flagella basal body rod protein, Flagellar basal body rod FlgEFG protein C-terminal
cyoE_1	888	-4.42745	9.24792	77.598	1.26301e-18	8.03984e-17	PPRCHA0_4973	protoheme IX farnesyltransferase	UbiA prenyltransferase family
rplI	447	-3.82809	11.0171	77.5646	1.2845e-18	8.09235e-17	PPRCHA0_0585	ribosomal protein L9	Ribosomal protein L9, C-terminal domain, Ribosomal protein L9, N-terminal domain
rho	1260	-3.21276	9.80841	77.2303	1.52139e-18	9.48695e-17	PPRCHA0_5888	transcription termination factor Rho	Rho termination factor, RNA-binding domain, ATP synthase alpha/beta family, nucleotide-binding domain, Rho termination factor, N-terminal domain
rpsK	390	-3.95727	11.5421	76.5849	2.10945e-18	1.3021e-16	PPRCHA0_5466	30S ribosomal protein S11	Ribosomal protein S11
PPRCHA0_5676	1179	-3.6332	5.3425	76.5472	2.15013e-18	1.31394e-16	PPRCHA0_5676		HI0933-like protein
PPRCHA0_0146	510	-5.76745	7.3703	76.5208	2.17904e-18	1.31842e-16	PPRCHA0_0146	RNA polymerase sigma-70 factor%2C ECF family	Sigma-70, region 4, Sigma-70 region 2
rplA	696	-3.78217	11.962	76.3847	2.33454e-18	1.39866e-16	PPRCHA0_5498	ribosomal protein L1	Ribosomal protein L1p/L10e family
pnp	2106	-2.9586	10.1088	76.2965	2.44118e-18	1.44215e-16	PPRCHA0_0856	polyribonucleotide nucleotidyltransferase	S1 RNA binding domain, 3' exoribonuclease family, domain 1, 3' exoribonuclease family, domain 1, KH domain, 3' exoribonuclease family, domain 2, 3' exoribonuclease family, domain 2, Polyribonucleotide nucleotidyltransferase, RNA binding domain
infB	2517	-3.19859	11.2202	76.2859	2.45433e-18	1.44215e-16	PPRCHA0_0852	Translation initiation factor IF-2	Bacterial translation initiation factor IF-2 associated region, Translation-initiation factor 2, Elongation factor Tu GTP binding domain, Translation initiation factor IF-2, N-terminal region
PPRCHA0_1642	2895	-2.86624	8.22325	76.0928	2.70636e-18	1.5751e-16	PPRCHA0_1642	glycosyltransferase%2C group 2 family	Glycosyl transferase family 2
rimO	1338	-3.15502	6.43514	75.7772	3.17543e-18	1.83067e-16	PPRCHA0_1270	ribosomal protein S12 methylthiotransferase RimO	Radical SAM superfamily, Uncharacterized protein family UPF0004
mqo_1	1638	-3.15038	8.92137	75.5067	3.64165e-18	2.07983e-16	PPRCHA0_2467	malate:quinone-oxidoreductase	Malate:quinone oxidoreductase (Mqo)
pyk_2	1452	-2.7729	7.57911	74.9366	4.86086e-18	2.75044e-16	PPRCHA0_4743	pyruvate kinase	Pyruvate kinase, barrel domain, Pyruvate kinase, alpha/beta domain
purA	1293	-2.7038	8.22804	74.7518	5.33772e-18	2.99255e-16	PPRCHA0_0576	adenylosuccinate synthase	Adenylosuccinate synthetase
PPRCHA0_3180	1053	5.88029	-0.635596	74.5399	5.94252e-18	3.29301e-16	PPRCHA0_3180		NA
PPRCHA0_4459	1482	-3.24004	5.45124	74.527	5.9814e-18	3.29301e-16	PPRCHA0_4459		RmuC family
PPRCHA0_3668	903	5.16134	2.9888	74.0311	7.68975e-18	4.19572e-16	PPRCHA0_3668		Bacterial regulatory helix-turn-helix protein, lysR family, LysR substrate binding domain
rnt	672	-3.13566	6.43516	73.3423	1.09005e-17	5.89496e-16	PPRCHA0_4802	ribonuclease T	Exonuclease
pilF	759	-2.9153	7.32372	73.0561	1.26015e-17	6.75508e-16	PPRCHA0_4905	type IV pilus biogenesis/stability protein PilF	Tetratricopeptide repeat, Tetratricopeptide repeat
pth	585	-3.91737	8.18471	72.4497	1.71347e-17	9.10524e-16	PPRCHA0_5089	aminoacyl-tRNA hydrolase	Peptidyl-tRNA hydrolase
trmU	1134	-2.68505	6.4262	72.2203	1.92462e-17	1.01391e-15	PPRCHA0_3938	tRNA (5-methylaminomethyl-2-thiouridylate)-methyltransferase	tRNA methyl transferase
PPRCHA0_3339	1197	-3.39657	8.22078	72.1526	1.99183e-17	1.04035e-15	PPRCHA0_3339		Enoyl reductase FAD binding domain, NAD(P)H binding domain of trans-2-enoyl-CoA reductase, Trans-2-enoyl-CoA reductase catalytic region
PPRCHA0_3883	969	3.76808	4.52624	71.9458	2.21195e-17	1.14553e-15	PPRCHA0_3883
aotQ	690	-3.13948	5.68626	71.4006	2.91577e-17	1.49734e-15	PPRCHA0_4562	arginine/ornithine ABC transporter%2C permease protein AotQ	Binding-protein-dependent transport system inner membrane component
PPRCHA0_1697	879	-2.937	6.27461	71.3452	2.99883e-17	1.52716e-15	PPRCHA0_1697	CheW-like protein	CheW-like domain
PPRCHA0_3731	1395	4.86063	-0.177974	71.3139	3.04684e-17	1.53878e-15	PPRCHA0_3731		FAD binding domain, D-arabinono-1,4-lactone oxidase
ychF	1101	-3.25028	7.68352	71.2067	3.217e-17	1.6053e-15	PPRCHA0_5090	GTP-binding protein YchF	Protein of unknown function (DUF933), 50S ribosome-binding GTPase
spoT	2106	-2.65832	8.53136	71.198	3.23109e-17	1.6053e-15	PPRCHA0_5971	guanosine-3'%2C5'-bis(diphosphate) 3'-diphosphatase	ACT domain, TGS domain, Region found in RelA / SpoT proteins, HD domain
gltD	1419	-3.30812	6.78272	70.9849	3.5996e-17	1.77397e-15	PPRCHA0_0459	glutamate synthase%2C small subunit	Dihydroprymidine dehydrogenase domain II, 4Fe-4S cluster, Pyridine nucleotide-disulphide oxidoreductase
agcS	1440	-3.25548	6.29871	70.2246	5.29214e-17	2.58722e-15	PPRCHA0_6047	amino acid carrier protein	Sodium:alanine symporter family
ccoN_3	1428	5.48026	8.31428	69.995	5.94564e-17	2.88364e-15	PPRCHA0_2874	cytochrome c oxidase%2C cbb3-type%2C subunit I	Cytochrome C and Quinol oxidase polypeptide I
PPRCHA0_1699	393	-2.84453	6.00563	69.9732	6.01161e-17	2.89267e-15	PPRCHA0_1699	hypothetical protein	Protein of unknown function (DUF2802)
flgI	1110	-3.09304	7.09449	69.9557	6.0651e-17	2.89561e-15	PPRCHA0_1637	flagellar P-ring protein FlgI	Flagellar P-ring protein
PPRCHA0_3809	594	-3.19455	6.81664	69.1266	9.23404e-17	4.37436e-15	PPRCHA0_3809
PPRCHA0_1679	1041	-3.2809	9.57137	68.9556	1.00705e-16	4.73391e-15	PPRCHA0_1679	putative 3-oxoacyl-[acyl-carrier-protein] synthase 3	3-Oxoacyl-[acyl-carrier-protein (ACP)] synthase III C terminal, 3-Oxoacyl-[acyl-carrier-protein (ACP)] synthase III
PPRCHA0_4764	915	3.11352	6.3807	68.9102	1.03049e-16	4.80713e-15	PPRCHA0_4764		Helix-turn-helix domain, AraC-like ligand binding domain
prfB	843	-3.17864	6.87572	68.8287	1.07399e-16	4.9721e-15	PPRCHA0_1144	Peptide chain release factor 2	RF-1 domain, PCRF domain
PPRCHA0_1157	303	-3.73819	5.26901	68.7874	1.09669e-16	4.9948e-15	PPRCHA0_1157	hypothetical protein	NA
rluB	1191	-2.59447	6.90275	68.7827	1.09933e-16	4.9948e-15	PPRCHA0_1622	pseudouridine synthase B%2C ribosomal large subunit	RNA pseudouridylate synthase, S4 domain
PPRCHA0_3182	2271	4.70741	1.02523	68.7754	1.10342e-16	4.9948e-15	PPRCHA0_3182		TonB dependent receptor, TonB-dependent Receptor Plug Domain
pheS	1017	-2.94763	8.79731	68.6567	1.17183e-16	5.26548e-15	PPRCHA0_2142	phenylalanyl-tRNA synthetase%2C alpha subunit	tRNA synthetases class II core domain (F), Aminoacyl tRNA synthetase class II, N-terminal domain
fliN	462	-3.41176	6.48372	68.0662	1.58094e-16	7.05192e-15	PPRCHA0_1671	flagellar motor switch protein FliN	Type III flagellar switch regulator (C-ring) FliN C-term
cysI_1	1674	4.46219	7.58742	67.9767	1.65436e-16	7.32593e-15	PPRCHA0_2875	sulfite reductase (NADPH) hemoprotein%2C beta-component	Nitrite/Sulfite reductase ferredoxin-like half domain, Nitrite/Sulfite reductase ferredoxin-like half domain, Nitrite and sulphite reductase 4Fe-4S domain, Nitrite and sulphite reductase 4Fe-4S domain
fliQ	270	-3.6294	5.96271	67.4561	2.15431e-16	9.47123e-15	PPRCHA0_1674	flagellar biosynthetic protein FliQ	Bacterial export proteins, family 3
fleS	1212	-2.99356	7.51302	67.2994	2.33257e-16	1.01817e-14	PPRCHA0_1657	sensory box histidine kinase FleS	His Kinase A (phospho-acceptor) domain, PAS domain, Histidine kinase-, DNA gyrase B-, and HSP90-like ATPase
tolR	453	-2.76501	6.9038	66.7963	3.01066e-16	1.30483e-14	PPRCHA0_4706	TolR protein	Biopolymer transport protein ExbD/TolR
PPRCHA0_3115	1563	-2.898	7.90441	66.7229	3.12476e-16	1.34475e-14	PPRCHA0_3115		ABC transporter, ABC transporter, ABC transporter
PPRCHA0_4830	1395	-4.72731	8.19995	66.3743	3.72927e-16	1.59368e-14	PPRCHA0_4830		Aminotransferase class-III
dedD	660	-2.47325	6.87694	66.1887	4.09752e-16	1.73889e-14	PPRCHA0_2105	cell division protein DedD	Sporulation related domain
PPRCHA0_1822	603	-3.29226	6.6647	66.1508	4.1771e-16	1.76043e-14	PPRCHA0_1822	putative lipoprotein	Domain of unknown function (DUF4823)
sppA	990	-2.45659	7.84177	65.9858	4.54183e-16	1.90104e-14	PPRCHA0_1806	signal peptide peptidase SppA%2C 36K type	Peptidase family S49
PPRCHA0_4904	1017	-2.48925	7.29631	65.8761	4.8017e-16	1.99614e-14	PPRCHA0_4904		Helix-turn-helix domain, Domain of unknown function (DUF4115)
rplK	432	-3.75161	11.8304	65.661	5.35551e-16	2.21132e-14	PPRCHA0_5499	ribosomal protein L11	Ribosomal protein L11, N-terminal domain, Ribosomal protein L11, RNA binding domain
PPRCHA0_0193	1185	-2.91194	7.10906	65.5614	5.63313e-16	2.31034e-14	PPRCHA0_0193	fatty acid desaturase family protein	Transposase, Fatty acid desaturase
paaF	1323	3.64193	2.18287	65.4469	5.97012e-16	2.43223e-14	PPRCHA0_3140	phenylacetate-CoA ligase PaaF	AMP-binding enzyme C-terminal domain, AMP-binding enzyme
PPRCHA0_4832	1128	-3.99182	6.0543	65.3322	6.32789e-16	2.56091e-14	PPRCHA0_4832		Peptidogalycan biosysnthesis/recognition
ohr	420	-3.36277	4.76864	65.1035	7.1066e-16	2.85713e-14	PPRCHA0_4306	organic hydroperoxide resistance protein	OsmC-like protein
rplO	435	-3.7028	12.0465	64.9515	7.67646e-16	3.06607e-14	PPRCHA0_5469	ribosomal protein L15	Ribosomal proteins 50S-L15, 50S-L18e, 60S-L27A
PPRCHA0_2946	2580	4.43438	0.635379	64.8179	8.21477e-16	3.25977e-14	PPRCHA0_2946	TonB-dependent outermembrane receptor	TonB-dependent Receptor Plug Domain
proB	1119	-2.4638	5.97062	64.7363	8.56212e-16	3.37569e-14	PPRCHA0_5254	glutamate 5-kinase	PUA domain, Amino acid kinase family
metZ	1212	-3.21756	7.20441	63.9624	1.26815e-15	4.96774e-14	PPRCHA0_2108	O-succinylhomoserine sulfhydrylase	Cys/Met metabolism PLP-dependent enzyme
pheT	2379	-2.55868	9.14307	63.9339	1.28665e-15	5.00808e-14	PPRCHA0_2143	phenylalanyl-tRNA synthetase%2C beta subunit	tRNA synthetase B5 domain, B3/4 domain, Putative tRNA binding domain, Ferredoxin-fold anticodon binding domain
truD	1059	-2.67235	5.83334	63.7953	1.3804e-15	5.33902e-14	PPRCHA0_1210	tRNA pseudouridine synthase D	tRNA pseudouridine synthase D (TruD), tRNA pseudouridine synthase D (TruD)
acnB	2625	-2.47559	9.32996	63.5734	1.54501e-15	5.93807e-14	PPRCHA0_2679	aconitate hydratase 2	Aconitate hydratase 2 N-terminus, Aconitate B N-terminal domain, Aconitase family (aconitate hydratase)
fliF	1788	-2.79679	8.63514	63.4958	1.60713e-15	6.13821e-14	PPRCHA0_1660	flagellar M-ring protein FliF	Flagellar M-ring protein C-terminal, Secretory protein of YscJ/FliF family
PPRCHA0_2976	1089	4.87447	7.70754	63.1666	1.89942e-15	7.20953e-14	PPRCHA0_2976	periplasmic putrescine-binding protein	Bacterial extracellular solute-binding protein
miaB	1377	-2.45274	6.56839	62.9012	2.17342e-15	8.19863e-14	PPRCHA0_5355	tRNA-I(6)A37 thiotransferase enzyme MiaB	TRAM domain, Uncharacterized protein family UPF0004, Radical SAM superfamily
PPRCHA0_4643	471	-3.43937	5.02028	62.819	2.26602e-15	8.49548e-14	PPRCHA0_4643		MaoC like domain
PPRCHA0_5812	927	-3.07311	7.48577	62.7756	2.31655e-15	8.63197e-14	PPRCHA0_5812	SdiA-regulated domain protein	SdiA-regulated
rlmH	468	-3.0058	6.21199	62.7325	2.36781e-15	8.76952e-14	PPRCHA0_5376	rRNA large subunit m3Psi methyltransferase RlmH	Predicted SPOUT methyltransferase
rpsM	357	-3.68116	12.3135	62.7012	2.40571e-15	8.85621e-14	PPRCHA0_5467	30S ribosomal protein S13	Ribosomal protein S13/S18
icd_2	2226	-2.70358	7.97855	62.6212	2.50543e-15	9.16807e-14	PPRCHA0_3936	isocitrate dehydrogenase%2C NADP-dependent	Monomeric isocitrate dehydrogenase
rplF	534	-3.31235	12.5917	62.0478	3.3522e-15	1.21936e-13	PPRCHA0_5473	ribosomal protein L6	Ribosomal protein L6, Ribosomal protein L6
rplB	825	-3.5216	12.1549	61.7269	3.94562e-15	1.42673e-13	PPRCHA0_5485	ribosomal protein L2	Ribosomal Proteins L2, RNA binding domain, Ribosomal Proteins L2, C-terminal domain
purN	663	-2.60625	6.5478	61.6745	4.05188e-15	1.45653e-13	PPRCHA0_4487	phosphoribosylglycinamide formyltransferase	Formyl transferase
lipA3	1023	-2.51281	7.78413	61.649	4.10469e-15	1.46689e-13	PPRCHA0_5368	lipoyl synthase	N-terminal domain of lipoyl synthase of Radical_SAM family, Radical SAM superfamily
PPRCHA0_0184	228	-5.00143	5.41491	61.477	4.4795e-15	1.59153e-13	PPRCHA0_0184	hypothetical protein	Killing trait
PPRCHA0_5446	1884	3.43661	6.39905	61.3879	4.68684e-15	1.65557e-13	PPRCHA0_5446		3-dehydroquinate synthase, SNARE associated Golgi protein
prmA	879	-3.14124	4.96683	61.3367	4.81023e-15	1.68939e-13	PPRCHA0_0677	ribosomal protein L11 methyltransferase	Ribosomal protein L11 methyltransferase (PrmA)
PPRCHA0_0185	669	-5.03689	4.85913	61.2287	5.0816e-15	1.7745e-13	PPRCHA0_0185	hypothetical protein	NA
pseB	1002	-2.675	6.96635	61.2028	5.14872e-15	1.78772e-13	PPRCHA0_1643	UDP-N-acetylglucosamine 4%2C6-dehydratase (inverting)	Polysaccharide biosynthesis protein
folB_2	354	-2.60909	6.33108	61.1792	5.21093e-15	1.7991e-13	PPRCHA0_5557	dihydroneopterin aldolase	Dihydroneopterin aldolase
fbpA3	1014	-4.50383	3.36401	61.0943	5.44058e-15	1.86783e-13	PPRCHA0_3045	iron(III) ABC transporter%2C periplasmic iron(III)-binding protein	Bacterial extracellular solute-binding protein
PPRCHA0_3183	2472	4.75848	1.4056	60.9829	5.75729e-15	1.9558e-13	PPRCHA0_3183		TonB dependent receptor, TonB-dependent Receptor Plug Domain
topA_1	2613	-2.33158	8.73137	60.9817	5.76084e-15	1.9558e-13	PPRCHA0_1982	DNA topoisomerase I	DNA topoisomerase, Topoisomerase I zinc-ribbon-like, Topoisomerase I zinc-ribbon-like, Toprim domain, Topoisomerase DNA binding C4 zinc finger, Topoisomerase DNA binding C4 zinc finger
PPRCHA0_4930	1344	-3.2502	6.71282	60.9406	5.88223e-15	1.98598e-13	PPRCHA0_4930		L-lysine 6-monooxygenase (NADPH-requiring)
fabA	516	-2.54836	9.1581	60.8583	6.13352e-15	2.05945e-13	PPRCHA0_1759	3-hydroxydecanoyl-[acyl-carrier-protein] dehydratase	FabA-like domain
engA	1473	-2.81839	8.09524	60.8096	6.28702e-15	2.09945e-13	PPRCHA0_4899	ribosome-associated GTPase EngA	KH-domain-like of EngA bacterial GTPase enzymes, C-terminal, 50S ribosome-binding GTPase, 50S ribosome-binding GTPase
nusA	1482	-2.79812	10.831	60.643	6.84221e-15	2.27243e-13	PPRCHA0_0851	transcription termination factor NusA	NusA N-terminal domain, S1 RNA binding domain, NusA-like KH domain, Helix-hairpin-helix domain
PPRCHA0_4089	816	-4.96801	4.26179	60.5428	7.19977e-15	2.37826e-13	PPRCHA0_4089		Helix-turn-helix domain
PPRCHA0_5595	1905	3.618	3.82763	60.5189	7.28765e-15	2.3912e-13	PPRCHA0_5595		Bacterial protein of unknown function (DUF839)
dnaJ	1125	-2.55343	7.813	60.5022	7.34952e-15	2.3912e-13	PPRCHA0_0838	chaperone protein DnaJ	DnaJ central domain, DnaJ domain, DnaJ C terminal domain
recO	690	-4.42978	3.83803	60.5004	7.35635e-15	2.3912e-13	PPRCHA0_1080	DNA repair protein RecO	Recombination protein O N terminal, Recombination protein O C terminal
PPRCHA0_3370	1281	7.19194	1.00753	60.4899	7.39566e-15	2.39126e-13	PPRCHA0_3370		Major Facilitator Superfamily
mgtA_1	2712	3.26469	4.97146	60.2416	8.39009e-15	2.69852e-13	PPRCHA0_3355	magnesium-importing ATPase	haloacid dehalogenase-like hydrolase, E1-E2 ATPase, Cation transporting ATPase, C-terminus, Cation transporter/ATPase, N-terminus
fliH	846	-2.95528	6.92702	60.1985	8.57573e-15	2.74378e-13	PPRCHA0_1662	flagellar assembly protein FliH	Flagellar assembly protein FliH
lptB	726	-2.49513	7.00897	60.1564	8.76128e-15	2.78855e-13	PPRCHA0_0924	lipopolysaccharide ABC transporter%2C ATP-binding protein LptB	Branched-chain amino acid ATP-binding cassette transporter, ABC transporter
surA	1323	-2.35253	8.08155	60.12	8.92468e-15	2.82584e-13	PPRCHA0_5546	peptidyl-prolyl cis-trans isomerase SurA	PPIC-type PPIASE domain, SurA N-terminal domain, PPIC-type PPIASE domain
PPRCHA0_1803	3219	-2.32648	8.87316	59.9699	9.63213e-15	3.03412e-13	PPRCHA0_1803	ribonuclease E	S1 RNA binding domain, Ribonuclease E/G family
PPRCHA0_2109	777	-2.52508	5.93407	59.9576	9.69244e-15	3.03746e-13	PPRCHA0_2109	oxidoreductase%2C short chain dehydrogenase/reductase family	Enoyl-(Acyl carrier protein) reductase
rpsD	621	-3.62076	12.3508	59.8692	1.01376e-14	3.16076e-13	PPRCHA0_5465	ribosomal protein S4	S4 domain, Ribosomal protein S4/S9 N-terminal domain
czcA	3138	4.08009	3.26917	59.7972	1.05155e-14	3.26193e-13	PPRCHA0_5151	cobalt/zinc/cadmium resistance protein CzcA	AcrB/AcrD/AcrF family
cheB	1122	-2.68523	7.46975	59.7066	1.10106e-14	3.39828e-13	PPRCHA0_1693	chemotaxis response regulator/protein-glutamate methylesterase CheB	CheB methylesterase, Response regulator receiver domain
fliG	1020	-2.81243	7.81634	59.6947	1.10773e-14	3.40168e-13	PPRCHA0_1661	flagellar motor switch protein FliG	FliG N-terminal domain, FliG C-terminal domain, FliG middle domain
PPRCHA0_3159	492	-3.49652	5.89071	59.3537	1.31732e-14	4.02507e-13	PPRCHA0_3159		Acetyltransferase (GNAT) family
flgK	2052	-2.52623	8.34417	59.1204	1.48317e-14	4.50929e-13	PPRCHA0_1639	flagellar hook-associated protein FlgK	Flagellar basal body rod FlgEFG protein C-terminal, Flagella basal body rod protein
PPRCHA0_3100	1125	6.0165	3.93514	59.0556	1.53281e-14	4.63712e-13	PPRCHA0_3100		Acetyltransferase (GNAT) domain
dctA	1332	-3.21636	8.43255	59.0317	1.55149e-14	4.67052e-13	PPRCHA0_4513	aerobic C4-dicarboxylate transport protein	Sodium:dicarboxylate symporter family
lpxA	777	-2.81319	7.52895	58.9771	1.59516e-14	4.77845e-13	PPRCHA0_1195	acyl-[acyl-carrier-protein]-UDP-N- acetylglucosamine O-acyltransferase	Udp N-acetylglucosamine O-acyltransferase; Domain 2, Bacterial transferase hexapeptide (six repeats), Bacterial transferase hexapeptide (six repeats)
rplU	312	-3.15646	11.9676	58.9105	1.65007e-14	4.91881e-13	PPRCHA0_5257	ribosomal protein L21	Ribosomal prokaryotic L21 protein
iscS	1215	-3.35154	9.33735	58.863	1.69037e-14	5.0145e-13	PPRCHA0_4914	cysteine desulfurase IscS	Aminotransferase class-V
folK_2	516	-3.03683	5.00426	58.7472	1.79291e-14	5.29298e-13	PPRCHA0_5556	2-amino-4-hydroxy-6- hydroxymethyldihydropteridine diphosphokinase	7,8-dihydro-6-hydroxymethylpterin-pyrophosphokinase (HPPK)
rpmA	258	-3.33253	10.7643	58.5703	1.96158e-14	5.76307e-13	PPRCHA0_5256	ribosomal protein L27	Ribosomal L27 protein
PPRCHA0_4586	1626	-2.55745	6.16096	58.5472	1.98472e-14	5.80317e-13	PPRCHA0_4586		Methyl-accepting chemotaxis protein (MCP) signalling domain, HAMP domain
aotJ	777	-2.30631	7.12229	58.477	2.05681e-14	5.98532e-13	PPRCHA0_4563	arginine/ornithine ABC transporter%2C periplasmic arginine/ornithine-binding protein AotJ	Bacterial extracellular solute-binding proteins, family 3
leuS	2607	-2.35507	8.63529	58.3808	2.15987e-14	6.25544e-13	PPRCHA0_5362	leucine-tRNA ligase	Leucyl-tRNA synthetase, Domain 2, Anticodon-binding domain of tRNA, tRNA synthetases class I (M), tRNA synthetases class I (I, L, M and V), tRNA synthetases class I (I, L, M and V)
PPRCHA0_5372	999	-2.35322	6.96452	58.3376	2.20781e-14	6.36413e-13	PPRCHA0_5372		Sporulation related domain, Lytic transglycolase
PPRCHA0_0144	1071	-4.01776	4.49349	58.1605	2.41585e-14	6.93112e-13	PPRCHA0_0144	auxiliary transport protein%2C membrane fusion protein family	Barrel-sandwich domain of CusB or HlyD membrane-fusion
pyrG	1632	-2.38984	9.03036	58.0629	2.53875e-14	7.24969e-13	PPRCHA0_1201	CTP synthase	CTP synthase N-terminus, Glutamine amidotransferase class-I
PPRCHA0_1303	1251	-2.22821	7.66381	57.9973	2.62482e-14	7.46058e-13	PPRCHA0_1303	OmpA family protein	OmpA family
PPRCHA0_4827	867	-3.1761	5.35492	57.7726	2.94237e-14	8.32447e-13	PPRCHA0_4827		Fatty acid desaturase
PPRCHA0_4531	468	-2.99373	8.20599	57.5591	3.27978e-14	9.21846e-13	PPRCHA0_4531		FlgN protein
PPRCHA0_0056	1785	-2.95655	5.6448	57.5538	3.28854e-14	9.21846e-13	PPRCHA0_0056	gluconate 2-dehydrogenase flavoprotein	GMC oxidoreductase, GMC oxidoreductase
PPRCHA0_3653	2838	4.36993	2.03928	57.4721	3.42801e-14	9.56557e-13	PPRCHA0_3653		His Kinase A (phospho-acceptor) domain, Response regulator receiver domain, Histidine kinase-, DNA gyrase B-, and HSP90-like ATPase
ectB	1338	-3.26173	5.71736	57.4224	3.5158e-14	9.76592e-13	PPRCHA0_4929	diaminobutyrate-2-oxoglutarate transaminase	Aminotransferase class-III
PPRCHA0_4829	696	-5.45808	6.25159	57.2292	3.87879e-14	1.07255e-12	PPRCHA0_4829		haloacid dehalogenase-like hydrolase
fabD	939	-2.63956	8.11148	57.2052	3.92626e-14	1.08078e-12	PPRCHA0_1811	[acyl-carrier-protein] S-malonyltransferase	Acyl transferase domain
kdsA	846	-2.75206	7.63445	57.0946	4.1535e-14	1.13821e-12	PPRCHA0_1202	3-deoxy-8-phosphooctulonate synthase	DAHP synthetase I family
purH	1608	-2.85583	6.68868	57.0113	4.33321e-14	1.18215e-12	PPRCHA0_0673	phosphoribosylaminoimidazolecarboxamide formyltransferase/IMP cyclohydrolase	AICARFT/IMPCHase bienzyme, MGS-like domain
prfC	1584	-2.33316	7.31287	56.9842	4.39326e-14	1.19321e-12	PPRCHA0_0879	peptide chain release factor 3	Class II release factor RF3, C-terminal domain, Elongation factor Tu domain 2, Elongation factor Tu GTP binding domain
emrB	1530	-2.86599	5.1909	56.9678	4.43003e-14	1.19438e-12	PPRCHA0_3964	multidrug resistance protein B	Major Facilitator Superfamily
PPRCHA0_0787	558	-4.22555	7.58936	56.9649	4.43667e-14	1.19438e-12	PPRCHA0_0787	pesticin domain protein	Bacterial toxin homologue of phage lysozyme, C-term
PPRCHA0_4460	324	-4.26072	4.25476	56.8987	4.58853e-14	1.22985e-12	PPRCHA0_4460
flgL	1569	-2.48898	7.86118	56.8765	4.64068e-14	1.23839e-12	PPRCHA0_1640	flagellar hook-associated protein 3	Bacterial flagellin N-terminal helical region
mrcB	2325	-2.28829	7.90581	56.7044	5.06488e-14	1.34572e-12	PPRCHA0_5188	penicillin-binding protein 1B	Penicillin binding protein transpeptidase domain, Transglycosylase, Bifunctional transglycosylase second domain
PPRCHA0_5656	888	5.68888	-0.441006	56.3839	5.96168e-14	1.57714e-12	PPRCHA0_5656		beta-keto acid cleavage enzyme
PPRCHA0_3979	1230	-2.74863	6.1571	55.8954	7.64324e-14	2.01327e-12	PPRCHA0_3979		Acyl-CoA dehydrogenase, middle domain, Acyl-CoA dehydrogenase, C-terminal domain, Acyl-CoA dehydrogenase, N-terminal domain
PPRCHA0_1788	933	-3.16401	7.1384	55.7374	8.28278e-14	2.17236e-12	PPRCHA0_1788	ABC transporter%2C ATP-binding protein	ABC transporter
PPRCHA0_3977	333	4.71666	8.56347	55.6909	8.4812e-14	2.2149e-12	PPRCHA0_3977		Domain of unknown function (DUF1508)
PPRCHA0_5657	966	4.48237	0.863374	55.6408	8.70009e-14	2.26239e-12	PPRCHA0_5657		3-hydroxyacyl-CoA dehydrogenase, NAD binding domain, 3-hydroxyacyl-CoA dehydrogenase, C-terminal domain
pitA_1	1476	-2.61069	7.83244	55.5254	9.22589e-14	2.38896e-12	PPRCHA0_1335	low-affinity inorganic phosphate transporter	Phosphate transporter family
PPRCHA0_2023	2826	3.54623	3.31714	55.4932	9.37815e-14	2.41814e-12	PPRCHA0_2023	hypothetical protein	Toprim-like
rpsE	501	-3.36957	12.031	55.4262	9.70348e-14	2.49151e-12	PPRCHA0_5471	ribosomal protein S5	Ribosomal protein S5, C-terminal domain, Ribosomal protein S5, N-terminal domain
corC	840	-2.41285	7.62947	55.1383	1.12339e-13	2.8724e-12	PPRCHA0_5358	magnesium and cobalt efflux protein CorC	CBS domain, CBS domain, Transporter associated domain
lptA	546	-2.10774	7.85781	54.9799	1.21769e-13	3.10055e-12	PPRCHA0_0925	lipopolysaccharide ABC transporter%2C periplasmic lipopolysaccharide-binding protein LptA	OstA-like protein
PPRCHA0_3102	258	-3.69344	6.43058	54.9605	1.22977e-13	3.1183e-12	PPRCHA0_3102		Protein of unknown function (DUF2790)
rplQ	387	-3.1552	11.605	54.8726	1.28602e-13	3.24746e-12	PPRCHA0_5463	ribosomal protein L17	Ribosomal protein L17
tolQ	696	-2.32359	7.05504	54.7052	1.40034e-13	3.52158e-12	PPRCHA0_4707	TolQ protein	MotA/TolQ/ExbB proton channel family
PPRCHA0_1522	450	-2.99968	5.08968	54.6802	1.41831e-13	3.55218e-12	PPRCHA0_1522	hypothetical protein	Putative zinc- or iron-chelating domain
secD	1869	-2.43999	8.56996	54.6659	1.42862e-13	3.56339e-12	PPRCHA0_4922	protein-export membrane protein SecD	Protein export membrane protein, SecD/SecF GG Motif, SecD export protein N-terminal TM region
PPRCHA0_5363	606	-2.44604	6.93995	54.6071	1.47201e-13	3.65669e-12	PPRCHA0_5363		Lipopolysaccharide-assembly
PPRCHA0_0494	1611	-3.10184	5.40477	54.4878	1.56416e-13	3.86988e-12	PPRCHA0_0494	methyl-accepting chemotaxis protein	HAMP domain, Four helix bundle sensory module for signal transduction, Methyl-accepting chemotaxis protein (MCP) signalling domain
rluA	636	-2.91293	5.0914	54.4576	1.58839e-13	3.91398e-12	PPRCHA0_4431	ribosomal large subunit pseudouridine synthase A	RNA pseudouridylate synthase
atuC	1617	4.04048	2.65405	54.4475	1.5966e-13	3.91841e-12	PPRCHA0_4236	geranyl-CoA carboxylase%2C beta subunit AtuC	Carboxyl transferase domain
fliR	783	-2.79057	6.35178	54.2336	1.78017e-13	4.35146e-12	PPRCHA0_1675	flagellar biosynthetic protein FliR	Bacterial export proteins, family 1
mrdA_2	1896	-3.07461	6.72266	54.2246	1.78838e-13	4.35409e-12	PPRCHA0_5375	penicillin-binding protein 2	Penicillin-binding Protein dimerisation domain, Penicillin binding protein transpeptidase domain
proS	1716	-2.43921	7.44707	54.1966	1.81402e-13	4.39901e-12	PPRCHA0_1277	proline-tRNA ligase	Aminoacyl-tRNA editing domain, Anticodon binding domain, tRNA synthetase class II core domain (G, H, P, S and T)
maf-2	1290	-2.3259	6.16748	53.9254	2.08246e-13	5.03e-12	PPRCHA0_1649	putative motility accesory factor Maf-2	Protein of unknown function DUF115
PPRCHA0_2601	405	-6.33042	2.74989	53.7867	2.23482e-13	5.37678e-12	PPRCHA0_2601	hypothetical protein
PPRCHA0_0340	1584	4.58301	1.74694	53.747	2.28045e-13	5.46503e-12	PPRCHA0_0340	hypothetical protein	NA
trmD	753	-2.99229	11.8647	53.6513	2.39426e-13	5.71536e-12	PPRCHA0_1103	tRNA (guanine-N(1)-)-methyltransferase	tRNA (Guanine-1)-methyltransferase
gltB	4449	-2.70398	8.1953	53.6092	2.44606e-13	5.81628e-12	PPRCHA0_0458	glutamate synthase%2C large subunit	GXGXG motif, Glutamate synthase central domain, Glutamine amidotransferases class-II, Conserved region in glutamate synthase
PPRCHA0_0214	1617	4.96819	1.80498	53.5878	2.47296e-13	5.85746e-12	PPRCHA0_0214	sulfatase domain protein	Sulfatase
PPRCHA0_4737	1551	3.01881	4.22528	53.2887	2.8796e-13	6.7943e-12	PPRCHA0_4737		Domain of unknown function (DUF4129)
rlmL	2265	-2.38813	6.46965	53.2531	2.93223e-13	6.89188e-12	PPRCHA0_1899	ribosomal RNA large subunit methyltransferase L	THUMP domain, S-adenosylmethionine-dependent methyltransferase, Putative RNA methylase family UPF0020
flhB	1137	-2.93679	5.63797	53.1341	3.11537e-13	7.29426e-12	PPRCHA0_1676	flagellar biosynthetic protein FlhB	FlhB HrpN YscU SpaS Family
PPRCHA0_4850	591	4.33843	5.66531	53.0419	3.26503e-13	7.61549e-12	PPRCHA0_4850		Papain-like cysteine protease AvrRpt2
pabC	816	-2.99883	5.53389	52.959	3.40593e-13	7.91392e-12	PPRCHA0_1815	aminodeoxychorismate lyase	Amino-transferase class IV
PPRCHA0_4928	906	-3.05566	5.59321	52.8902	3.52724e-13	8.16475e-12	PPRCHA0_4928		EamA-like transporter family, EamA-like transporter family
accC_2	1362	-3.08966	8.7228	52.4809	4.34447e-13	1.00185e-11	PPRCHA0_0678	acetyl-CoA carboxylase%2C biotin carboxylase subunit	Carbamoyl-phosphate synthase L chain, ATP binding domain, Biotin carboxylase C-terminal domain, Biotin carboxylase, N-terminal domain
PPRCHA0_0783	678	-3.76898	3.95146	52.3046	4.7526e-13	1.09185e-11	PPRCHA0_0783	phosphoglycerate mutase family protein
rpsR	231	-3.34199	11.2325	52.2571	4.86889e-13	1.11437e-11	PPRCHA0_0583	ribosomal protein S18	Ribosomal protein S18
PPRCHA0_0985	501	-2.66945	6.10553	52.0939	5.29078e-13	1.20642e-11	PPRCHA0_0985	PsiE family protein	Phosphate-starvation-inducible E
PPRCHA0_2604	339	-4.94414	4.48654	52.0798	5.32907e-13	1.21063e-11	PPRCHA0_2604	hypothetical protein	Protein of unknown function (DUF1232)
atuF	1956	3.22739	2.50611	52.0484	5.4149e-13	1.22557e-11	PPRCHA0_4239	geranyl-CoA carboxylase%2C alpha subunit AtuF	Biotin-requiring enzyme, Biotin carboxylase C-terminal domain, Carbamoyl-phosphate synthase L chain, ATP binding domain, Biotin carboxylase, N-terminal domain
PPRCHA0_5316	816	4.56462	1.23672	51.8958	5.85245e-13	1.31972e-11	PPRCHA0_5316		Xylose isomerase-like TIM barrel
cah_3	645	-2.1053	6.45547	51.7513	6.29936e-13	1.41527e-11	PPRCHA0_5168	carbonate dehydratase	Carbonic anhydrase
hisG	636	-3.02329	6.4052	51.6992	6.46902e-13	1.44807e-11	PPRCHA0_0936	ATP phosphoribosyltransferase	ATP phosphoribosyltransferase
PPRCHA0_4389	2088	-2.07671	7.58309	51.4414	7.3765e-13	1.64518e-11	PPRCHA0_4389	sulfatase domain protein	Sulfatase
PPRCHA0_0958	570	-3.62021	4.31632	51.3944	7.55524e-13	1.67891e-11	PPRCHA0_0958	hypothetical protein
PPRCHA0_1680	762	-2.91054	8.93821	51.3486	7.73359e-13	1.71232e-11	PPRCHA0_1680	3-oxoacyl-ACP reductase	Enoyl-(Acyl carrier protein) reductase
PPRCHA0_0143	1545	-3.4012	5.6447	51.2901	7.9677e-13	1.75778e-11	PPRCHA0_0143	transporter%2C major facilitator family	Major Facilitator Superfamily
pltJ	1770	5.51142	5.87291	51.2642	8.07354e-13	1.77473e-11	PPRCHA0_2834	ABC transporter%2C ATP binding/permease protein PltJ	ABC transporter, ABC transporter
arnC	1020	-3.74665	5.81084	50.9535	9.45809e-13	2.07163e-11	PPRCHA0_3051	undecaprenyl-phosphate 4-deoxy-4-formamido-L-arabinose transferase	Glycosyl transferase family 2
PPRCHA0_6031	537	-3.08989	4.8121	50.9086	9.67704e-13	2.11201e-11	PPRCHA0_6031	hypothetical protein	Protein of unknown function (DUF3299)
ileS	2832	-2.41327	8.38078	50.7903	1.02779e-12	2.23516e-11	PPRCHA0_5249	isoleucine-tRNA ligase	Zinc finger found in FPG and IleRS, Anticodon-binding domain of tRNA, tRNA synthetases class I (I, L, M and V)
hpaD	858	3.12504	1.64197	50.6672	1.09432e-12	2.37142e-11	PPRCHA0_3379	3%2C4-dihydroxyphenylacetate 2%2C3-dioxygenase	Catalytic LigB subunit of aromatic ring-opening dioxygenase
PPRCHA0_2638	405	-2.82138	7.22733	50.2358	1.36337e-12	2.94402e-11	PPRCHA0_2638	C4-type zinc finger protein%2C DksA/TraR family	Prokaryotic dksA/traR C4-type zinc finger
PPRCHA0_4532	747	-2.17992	8.2398	49.9336	1.59039e-12	3.42214e-11	PPRCHA0_4532		PilZ domain, Flagellar regulator YcgR
PPRCHA0_1274	2649	-1.99249	6.17394	49.9162	1.60452e-12	3.44043e-11	PPRCHA0_1274	putative membrane protein	Uncharacterised conserved protein (DUF2156), Lysylphosphatidylglycerol synthase TM region
PPRCHA0_1746	738	-2.93309	5.62659	49.8712	1.64176e-12	3.50798e-11	PPRCHA0_1746	hypothetical protein	Protein of unknown function, DUF599
PPRCHA0_3492	1899	4.19204	2.16164	49.8094	1.69435e-12	3.60772e-11	PPRCHA0_3492		AMP-binding enzyme
carB	3222	-2.19611	10.0509	49.7652	1.73288e-12	3.67695e-11	PPRCHA0_0841	carbamoyl-phosphate synthase%2C large subunit	Carbamoyl-phosphate synthase L chain, ATP binding domain, Carbamoyl-phosphate synthase L chain, ATP binding domain, Carbamoyl-phosphate synthetase large chain, oligomerisation domain, MGS-like domain
bioA	1407	-2.14585	6.12606	49.7526	1.74404e-12	3.68783e-11	PPRCHA0_5707	adenosylmethionine-8-amino-7-oxononanoate transaminase	Aminotransferase class-III
murA	1266	-2.67675	7.53817	49.7239	1.76973e-12	3.72924e-11	PPRCHA0_0935	UDP-N-acetylglucosamine 1-carboxyvinyltransferase	EPSP synthase (3-phosphoshikimate 1-carboxyvinyltransferase)
rpoA	1002	-3.28326	13.1512	49.6798	1.81002e-12	3.80104e-11	PPRCHA0_5464	DNA-directed RNA polymerase%2C alpha subunit	Bacterial RNA polymerase, alpha chain C terminal domain, RNA polymerase Rpb3/Rpb11 dimerisation domain, RNA polymerase Rpb3/RpoA insert domain
cynS	471	3.87893	1.52005	49.6693	1.81972e-12	3.80832e-11	PPRCHA0_1513	cyanase	Cyanate lyase C-terminal domain
mrdA_1	1893	-2.64554	5.84122	49.4812	2.00278e-12	4.17712e-11	PPRCHA0_4181	penicillin-binding protein 2	Penicillin binding protein transpeptidase domain, Penicillin-binding Protein dimerisation domain
rpmD	177	-3.79987	12.0128	49.421	2.0652e-12	4.29267e-11	PPRCHA0_5470	ribosomal protein L30	Ribosomal protein L30p/L7e
PPRCHA0_4191	261	-3.99765	3.65516	49.3913	2.09674e-12	4.34345e-11	PPRCHA0_4191
PPRCHA0_0590	3276	4.78249	7.64221	49.3547	2.13624e-12	4.41032e-11	PPRCHA0_0590	transglutaminase-like protein	Putative amidoligase enzyme (DUF2126), Transglutaminase-like superfamily, Bacterial transglutaminase-like N-terminal region
PPRCHA0_1824	714	-2.77932	6.31355	49.291	2.20667e-12	4.5404e-11	PPRCHA0_1824	transcriptional regulator%2C GntR family/UbiC transcription regulator-associated domain protein	UTRA domain, Bacterial regulatory proteins, gntR family
PPRCHA0_4376	516	-2.08582	8.19588	49.2522	2.25084e-12	4.61574e-11	PPRCHA0_4376		Uncharacterized protein conserved in bacteria (DUF2059)
PPRCHA0_1481	759	-2.7334	7.00323	49.164	2.35433e-12	4.81181e-11	PPRCHA0_1481	metallo-beta-lactamase domain protein	Beta-lactamase superfamily domain
flgJ	1263	-2.57684	8.0213	49.0393	2.5088e-12	5.11043e-11	PPRCHA0_1638	flagellar rod assembly protein/muramidase FlgJ	Rod binding protein, Mannosyl-glycoprotein endo-beta-N-acetylglucosaminidase
rpsL	372	-2.88755	11.6095	48.9664	2.60383e-12	5.28637e-11	PPRCHA0_5493	ribosomal protein S12	Ribosomal protein S12/S23
PPRCHA0_0523	1758	-2.2047	7.80867	48.8424	2.77372e-12	5.61264e-11	PPRCHA0_0523	carbamoyltransferase	Carbamoyltransferase N-terminus, Carbamoyltransferase C-terminus
rpsG	471	-2.77056	12.4093	48.2047	3.83965e-12	7.72356e-11	PPRCHA0_5492	ribosomal protein S7	Ribosomal protein S7p/S5e
serC	1086	-2.35853	7.91146	48.2034	3.84219e-12	7.72356e-11	PPRCHA0_4362	phosphoserine transaminase	Aminotransferase class-V
PPRCHA0_4046	2520	3.17024	3.01407	48.006	4.24915e-12	8.51363e-11	PPRCHA0_4046		alpha/beta hydrolase fold, Pyridine nucleotide-disulphide oxidoreductase
kdpA_1	1695	-2.49797	4.17805	47.881	4.52887e-12	9.04443e-11	PPRCHA0_4340	K+-transporting ATPase%2C A subunit	Potassium-transporting ATPase A subunit
flhA	2061	-2.78122	8.32469	47.8352	4.63584e-12	9.2279e-11	PPRCHA0_1686	flagellar biosynthesis protein FlhA	FHIPEP family
PPRCHA0_0584	900	-2.95406	12.3602	47.7718	4.78836e-12	9.50053e-11	PPRCHA0_0584	putative membrane protein
eda	666	-2.57538	5.96988	47.7504	4.84074e-12	9.57339e-11	PPRCHA0_4650	2-dehydro-3-deoxyphosphogluconate aldolase/4-hydroxy-2-oxoglutarate aldolase	KDPG and KHG aldolase
PPRCHA0_2888	2076	-2.61908	5.84162	47.7124	4.9357e-12	9.72969e-11	PPRCHA0_2888	signaling repeat/GGDEF domain/EAL domain protein	EAL domain, Diguanylate cyclase, GGDEF domain, Bacterial signalling protein N terminal repeat, Bacterial signalling protein N terminal repeat, Bacterial signalling protein N terminal repeat
PPRCHA0_1644	1164	-2.67762	6.81601	47.6955	4.97821e-12	9.78195e-11	PPRCHA0_1644	hypothetical protein	DegT/DnrJ/EryC1/StrS aminotransferase family
PPRCHA0_0013	795	-2.58846	7.34041	47.6112	5.19696e-12	1.0179e-10	PPRCHA0_0013	putative acylhomoserine lactone synthase HdtS	Acyltransferase
sthA	1395	-2.18923	8.15081	47.5749	5.2942e-12	1.03364e-10	PPRCHA0_1998	soluble pyridine nucleotide transhydrogenase	Pyridine nucleotide-disulphide oxidoreductase, Pyridine nucleotide-disulphide oxidoreductase, dimerisation domain
xylX	1365	4.6294	0.0871973	47.5581	5.33974e-12	1.03921e-10	PPRCHA0_3905	toluate 1%2C2-dioxygenase subunit alpha	Rieske [2Fe-2S] domain, Ring hydroxylating alpha subunit (catalytic domain)
PPRCHA0_1267	462	-2.39317	5.90027	47.4145	5.74568e-12	1.11466e-10	PPRCHA0_1267	hypothetical protein	Protein of unknown function (DUF1456), Protein of unknown function (DUF1456)
eno	1290	-2.35742	9.24217	47.3483	5.94299e-12	1.14929e-10	PPRCHA0_1203	phosphopyruvate hydratase	Enolase, C-terminal TIM barrel domain, Enolase, N-terminal domain
fleR	1407	-2.67187	7.42062	47.2741	6.17236e-12	1.18988e-10	PPRCHA0_1658	sigma-54 dependent DNA-binding response regulator FleR	Bacterial regulatory protein, Fis family, Response regulator receiver domain, Sigma-54 interaction domain
PPRCHA0_0527	846	-2.31446	7.72019	47.2214	6.34055e-12	1.21846e-10	PPRCHA0_0527	hypothetical protein	NA
fitD	9015	3.72192	8.38122	47.2113	6.37327e-12	1.22091e-10	PPRCHA0_3005	cytotoxin FitD	TcdA/TcdB pore forming domain
PPRCHA0_0784	582	-4.65022	5.59153	47.1495	6.57722e-12	1.25604e-10	PPRCHA0_0784	hypothetical protein	Protein of unknown function (DUF2589)
PPRCHA0_1886	246	-2.92137	7.12732	47.0266	7.00297e-12	1.33318e-10	PPRCHA0_1886	hypothetical protein	NA
PPRCHA0_1904	765	-2.26065	7.38919	46.9176	7.40353e-12	1.40506e-10	PPRCHA0_1904	transcriptional regulator%2C GntR family	FCD domain, Bacterial regulatory proteins, gntR family
PPRCHA0_1586	891	-2.29442	5.42104	46.9039	7.45533e-12	1.41051e-10	PPRCHA0_1586	integral membrane protein%2C DUF6 family	EamA-like transporter family, EamA-like transporter family
PPRCHA0_1694	741	-2.88168	5.79598	46.5441	8.95791e-12	1.68956e-10	PPRCHA0_1694	transporter%2C MotA/TolQ/ExbB proton channel family	MotA/TolQ/ExbB proton channel family
PPRCHA0_1816	1200	-2.19721	6.19182	46.5121	9.10523e-12	1.71206e-10	PPRCHA0_1816	hypothetical protein	YceG-like family
suhB	816	-2.45049	7.32788	46.4721	9.29322e-12	1.74046e-10	PPRCHA0_4919	inositol-1-monophosphatase	Inositol monophosphatase family
gidB	645	-2.32685	6.91689	46.4679	9.31321e-12	1.74046e-10	PPRCHA0_6135	16S rRNA (guanine(527)-N(7))-methyltransferase	rRNA small subunit methyltransferase G
parA	798	-2.02366	7.45506	46.3231	1.00273e-11	1.8682e-10	PPRCHA0_6134	chromosome partitioning protein ParA	AAA domain
PPRCHA0_5187	747	-2.26897	6.40929	46.2833	1.02334e-11	1.9008e-10	PPRCHA0_5187
fabG	741	-2.52919	9.58643	45.9792	1.19513e-11	2.21316e-10	PPRCHA0_1812	3-oxoacyl-[acyl-carrier-protein] reductase	Enoyl-(Acyl carrier protein) reductase
PPRCHA0_1413	1353	-3.62482	4.8703	45.9494	1.21348e-11	2.24035e-10	PPRCHA0_1413	monooxygenase%2C NtaA/SnaA/SoxA family	Luciferase-like monooxygenase
ndvB	8688	3.31059	2.27064	45.8887	1.25169e-11	2.30394e-10	PPRCHA0_4107	NdvB protein	Glycosyltransferase family 36, Glycosyltransferase family 36, Glycosyl hydrolase 36 superfamily, catalytic domain, Putative glucoamylase
flhF	1323	-2.59787	7.92686	45.7883	1.31748e-11	2.41776e-10	PPRCHA0_1687	flagellar biosynthesis protein FlhF	SRP54-type protein, GTPase domain
PPRCHA0_3652	3123	3.8589	3.2296	45.6313	1.4274e-11	2.61163e-10	PPRCHA0_3652		Pertactin, Autotransporter beta-domain
PPRCHA0_3789	1302	3.64678	3.54072	45.5722	1.47114e-11	2.68362e-10	PPRCHA0_3789		Terminase-like family, Terminase RNaseH-like domain
PPRCHA0_0482	255	-3.65659	4.03327	45.5608	1.47971e-11	2.69122e-10	PPRCHA0_0482	putative acyl carrier protein	Phosphopantetheine attachment site
rplC	636	-3.12274	12.9541	45.503	1.52407e-11	2.76368e-10	PPRCHA0_5488	ribosomal protein L3	Ribosomal protein L3
hisA	738	-2.62747	5.36823	45.3218	1.6718e-11	3.02259e-10	PPRCHA0_0368	1-(5-phosphoribosyl)-5-[(5- phosphoribosylamino)methylideneamino]imidazole-4- carboxamide isomerase	Histidine biosynthesis protein
tonB4	813	4.62198	-0.666839	45.2985	1.69178e-11	3.04969e-10	PPRCHA0_3733	periplasmic energy transduction protein TonB4	Gram-negative bacterial TonB protein C-terminal
prfA	1083	-2.24714	6.20234	45.2132	1.76706e-11	3.17602e-10	PPRCHA0_5082	peptide chain release factor 1	PCRF domain, RF-1 domain
rlmN	1149	-2.21798	9.48188	44.7724	2.21326e-11	3.96634e-10	PPRCHA0_4906	23S rRNA m2A2503 methyltransferase	Radical SAM superfamily
PPRCHA0_4700	690	-2.77619	4.80384	44.7234	2.26926e-11	4.05481e-10	PPRCHA0_4700		Queuosine biosynthesis protein QueC
pspB	3108	3.4748	3.40694	44.6883	2.3103e-11	4.11611e-10	PPRCHA0_3209	serine protease B	Autotransporter beta-domain, Passenger-associated-transport-repeat, Subtilase family
fruB	2862	-2.22818	6.72063	44.6189	2.39376e-11	4.2524e-10	PPRCHA0_0866	putative multiphosphoryl transfer protein FruB	PTS HPr component phosphorylation site, PEP-utilising enzyme, TIM barrel domain, Phosphoenolpyruvate-dependent sugar phosphotransferase system, EIIA 2, PEP-utilising enzyme, N-terminal, PEP-utilising enzyme, mobile domain
PPRCHA0_0843	405	-2.26469	7.25683	44.5566	2.47113e-11	4.37713e-10	PPRCHA0_0843	hypothetical protein
PPRCHA0_3534	543	-3.77321	5.07118	44.5309	2.50374e-11	4.42206e-10	PPRCHA0_3534		Phage Tail Collar Domain
PPRCHA0_4522	2892	-2.41688	9.83139	44.4718	2.58043e-11	4.54438e-10	PPRCHA0_4522	ribonucleoside-diphosphate reductase%2C alpha subunit	Ribonucleotide reductase, all-alpha domain, Ribonucleotide reductase, barrel domain, ATP cone domain, ATP cone domain
PPRCHA0_2798	1179	-3.1852	3.49354	44.441	2.62136e-11	4.6032e-10	PPRCHA0_2798	alkaline phosphatase L	PBP superfamily domain
hisS	1290	-2.40306	8.11897	44.2954	2.82378e-11	4.94445e-10	PPRCHA0_4902	histidine-tRNA ligase	Histidyl-tRNA synthetase, Anticodon binding domain
arnA	2007	-3.00091	7.77599	44.2198	2.93494e-11	5.11764e-10	PPRCHA0_3052	bifunctional polymyxin resistance protein ArnA	Formyl transferase, C-terminal domain, NAD dependent epimerase/dehydratase family, Formyl transferase
PPRCHA0_0788	459	-4.93201	5.3672	44.2168	2.93944e-11	5.11764e-10	PPRCHA0_0788	hypothetical protein
rpmC	192	-3.57616	10.6553	44.2093	2.9508e-11	5.12283e-10	PPRCHA0_5480	ribosomal protein L29	Ribosomal L29 protein
rpsF	426	-3.17237	12.6223	44.196	2.97092e-11	5.14315e-10	PPRCHA0_0582	30S ribosomal protein S6	Ribosomal protein S6
alaS	2625	-1.9761	8.40496	44.0752	3.15995e-11	5.45494e-10	PPRCHA0_4548	alanine-tRNA ligase	tRNA synthetases class II (A), Threonyl and Alanyl tRNA synthetase second additional domain, DHHA1 domain
PPRCHA0_0457	1581	-2.14322	8.1317	44.0186	3.25262e-11	5.59909e-10	PPRCHA0_0457	hypothetical protein	AAA domain, Sporulation related domain
bioB	1056	-2.77103	5.3264	43.9462	3.37527e-11	5.79389e-10	PPRCHA0_5592	biotin synthase	Radical SAM superfamily, Biotin and Thiamin Synthesis associated domain
PPRCHA0_3098	1929	3.68157	0.671946	43.8915	3.471e-11	5.94153e-10	PPRCHA0_3098
nuoD	1785	-2.05132	7.87652	43.7224	3.78407e-11	6.45934e-10	PPRCHA0_3947	NADH-quinone oxidoreductase%2C C/D subunit	Respiratory-chain NADH dehydrogenase, 49 Kd subunit, Respiratory-chain NADH dehydrogenase, 30 Kd subunit
nhaP	1260	-2.37058	6.19011	43.6908	3.84572e-11	6.5463e-10	PPRCHA0_5698	Na+:H+ antiporter NhaP	Sodium/hydrogen exchanger family
accD	921	-2.25864	8.17245	43.6729	3.88107e-11	6.58136e-10	PPRCHA0_2103	acetyl-CoA carboxylase%2C carboxyl transferase%2C beta subunit	Carboxyl transferase domain
algD	1317	-2.83523	5.79735	43.6695	3.88786e-11	6.58136e-10	PPRCHA0_1032	GDP-mannose 6-dehydrogenase AlgD	UDP-glucose/GDP-mannose dehydrogenase family, central domain, UDP-glucose/GDP-mannose dehydrogenase family, NAD binding domain, UDP-glucose/GDP-mannose dehydrogenase family, UDP binding domain
aotP	765	-2.11442	5.79365	43.5524	4.1275e-11	6.96772e-10	PPRCHA0_4559	arginine/ornithine ABC transporter%2C ATP-binding protein AotP	ABC transporter
lysC	1242	-2.28546	8.43828	43.5218	4.19271e-11	7.0583e-10	PPRCHA0_4547	aspartate kinase%2C monofunctional class	ACT domain, Amino acid kinase family, ACT domain
PPRCHA0_4851	600	3.88889	5.40037	43.4287	4.39685e-11	7.38163e-10	PPRCHA0_4851		NA
aotM	699	-2.70172	5.04062	43.3068	4.67957e-11	7.83475e-10	PPRCHA0_4561	arginine/ornithine ABC transporter%2C permease protein AotM	Binding-protein-dependent transport system inner membrane component
PPRCHA0_3319	2475	3.2718	2.39451	43.2873	4.72635e-11	7.89145e-10	PPRCHA0_3319		TonB-dependent Receptor Plug Domain, Secretin and TonB N terminus short domain, TonB dependent receptor
PPRCHA0_2057	1050	6.58837	3.75541	43.2372	4.84902e-11	8.07421e-10	PPRCHA0_2057	putative protein ORF5 in retron EC67	Phage portal protein
metF	846	-2.24849	7.36809	42.9703	5.55771e-11	9.22912e-10	PPRCHA0_5702	methylenetetrahydrofolate reductase (NAD(P)H)	Methylenetetrahydrofolate reductase
thrS_1	1923	-2.12408	11.0785	42.9464	5.62614e-11	9.31743e-10	PPRCHA0_2138	threonine-tRNA ligase	TGS domain, Anticodon binding domain, Threonyl and Alanyl tRNA synthetase second additional domain, tRNA synthetase class II core domain (G, H, P, S and T)
lpxB	1125	-2.61362	6.52745	42.8792	5.82267e-11	9.61684e-10	PPRCHA0_1196	lipid-A-disaccharide synthase	Lipid-A-disaccharide synthetase
dnaA	1542	-1.94291	8.37658	42.8737	5.83914e-11	9.61805e-10	PPRCHA0_0001	chromosomal replication initiator protein DnaA	Bacterial dnaA protein helix-turn-helix, Bacterial dnaA protein, DnaA N-terminal domain
glyQ	954	-1.98425	7.27651	42.832	5.96497e-11	9.79891e-10	PPRCHA0_0016	glycine-tRNA ligase%2C alpha subunit	Glycyl-tRNA synthetase alpha subunit
PPRCHA0_4372	1821	-2.21823	6.70964	42.8201	6.0012e-11	9.83199e-10	PPRCHA0_4372		ABC transporter transmembrane region, ABC transporter
katB	1542	3.03282	6.02347	42.7756	6.13937e-11	1.00254e-09	PPRCHA0_5286	catalase KatB	Catalase, Catalase-related immune-responsive
PPRCHA0_5099	1035	2.71158	1.87952	42.7715	6.15204e-11	1.00254e-09	PPRCHA0_5099		Bacterial extracellular solute-binding protein
pcnB	1392	-1.98381	8.03472	42.7571	6.19764e-11	1.00728e-09	PPRCHA0_5206	poly(A) polymerase	Probable RNA and SrmB- binding site of polymerase A, Poly A polymerase head domain, Polymerase A arginine-rich C-terminus
atuD	1158	2.87926	2.88973	42.739	6.25526e-11	1.01395e-09	PPRCHA0_4237	putative citronellyl-CoA dehydrogenase AtuD	Acyl-CoA dehydrogenase, middle domain, Acyl-CoA dehydrogenase, N-terminal domain, Acyl-CoA dehydrogenase, C-terminal domain
PPRCHA0_1557	234	-3.51246	3.29726	42.709	6.35196e-11	1.0269e-09	PPRCHA0_1557	hypothetical protein	Putative zinc-finger
PPRCHA0_0782	1920	-2.5696	7.29017	42.5615	6.84956e-11	1.10442e-09	PPRCHA0_0782	methyl-accepting chemotaxis sensory transducer	HAMP domain, Helical bimodular sensor domain, Methyl-accepting chemotaxis protein (MCP) signalling domain
tsf	867	-2.56388	11.5614	42.5511	6.88582e-11	1.10735e-09	PPRCHA0_1184	translation elongation factor Ts	Elongation factor TS
PPRCHA0_5088	600	-3.08844	11.7401	42.4208	7.36033e-11	1.18055e-09	PPRCHA0_5088		Ribosomal L25p family, Ribosomal protein TL5, C-terminal domain
PPRCHA0_3172	1572	4.51878	-0.309312	42.3847	7.4975e-11	1.1994e-09	PPRCHA0_3172		Bacterial extracellular solute-binding proteins, family 5 Middle
fabH_1	1122	-2.02855	6.56788	42.3728	7.54305e-11	1.20354e-09	PPRCHA0_1555	putative 3-oxoacyl-[acyl-carrier-protein] synthase 3	3-Oxoacyl-[acyl-carrier-protein (ACP)] synthase III C terminal, 3-Oxoacyl-[acyl-carrier-protein (ACP)] synthase III
PPRCHA0_4212	900	3.92031	2.80054	42.36	7.59285e-11	1.20833e-09	PPRCHA0_4212		ABC 3 transport family
motB	1107	-2.65879	6.82698	42.2288	8.11955e-11	1.28879e-09	PPRCHA0_0561	chemotaxis protein MotB	OmpA family, Membrane MotB of proton-channel complex MotA/MotB
dsbC	732	-2.18451	6.81806	42.1844	8.30592e-11	1.31496e-09	PPRCHA0_1109	thiol:disulfide interchange protein DsbC	Thioredoxin-like domain, Disulfide bond isomerase protein N-terminus
zwf_1	1518	-2.12699	6.89294	42.1514	8.44728e-11	1.33388e-09	PPRCHA0_3151	glucose-6-phosphate dehydrogenase	Glucose-6-phosphate dehydrogenase, C-terminal domain, Glucose-6-phosphate dehydrogenase, NAD binding domain
pyrD	1020	-2.64295	5.85249	42.1343	8.52155e-11	1.34214e-09	PPRCHA0_1898	dihydroorotate oxidase	Dihydroorotate dehydrogenase
argG	1218	-2.26231	8.36512	42.0634	8.83606e-11	1.3881e-09	PPRCHA0_4799	argininosuccinate synthase	Arginosuccinate synthase
ycgL	294	-2.67784	5.64151	41.9798	9.22214e-11	1.44504e-09	PPRCHA0_1519	YcgL domain protein	YcgL domain
PPRCHA0_3109	1587	-2.64365	5.29265	41.9339	9.44126e-11	1.47559e-09	PPRCHA0_3109		RimK-like ATP-grasp domain, RimK-like ATPgrasp N-terminal domain
PPRCHA0_4499	438	-2.5884	5.49008	41.6994	1.06443e-10	1.65936e-09	PPRCHA0_4499		NA
PPRCHA0_2405	2835	2.92611	6.16059	41.6937	1.06755e-10	1.65999e-09	PPRCHA0_2405	TonB-dependent outermembrane heme receptor	TonB dependent receptor, TonB-dependent Receptor Plug Domain
speC	1164	-2.07387	7.23006	41.6722	1.07934e-10	1.67408e-09	PPRCHA0_0874	ornithine decarboxylase	Pyridoxal-dependent decarboxylase, C-terminal sheet domain, Pyridoxal-dependent decarboxylase, pyridoxal binding domain
rpoB	4074	-2.98278	12.926	41.6629	1.0845e-10	1.67782e-09	PPRCHA0_5495	DNA-directed RNA polymerase%2C beta subunit	RNA polymerase Rpb2, domain 7, RNA polymerase Rpb2, domain 6, RNA polymerase beta subunit external 1 domain, RNA polymerase Rpb2, domain 3, RNA polymerase Rpb2, domain 2, RNA polymerase Rpb2, domain 2, RNA polymerase beta subunit
PPRCHA0_4565	264	-4.34303	7.02482	41.6543	1.08926e-10	1.68093e-09	PPRCHA0_4565		Protein of unknown function (DUF2790)
PPRCHA0_1301	2388	-1.93759	6.29344	41.6219	1.10748e-10	1.70474e-09	PPRCHA0_1301	hypothetical protein	Beta-galactosidase
pltB	7377	3.46823	6.08791	41.5916	1.12474e-10	1.72695e-09	PPRCHA0_2826	polyketide synthase PltB	Beta-ketoacyl synthase, C-terminal domain, Beta-ketoacyl synthase, C-terminal domain, Acyl transferase domain, Phosphopantetheine attachment site, Phosphopantetheine attachment site, Ketoacyl-synthetase C-terminal extension, Ketoacyl-synthetase C-terminal extension, Beta-ketoacyl synthase, N-terminal domain, Beta-ketoacyl synthase, N-terminal domain
PPRCHA0_3077	2211	3.0274	3.25084	41.5314	1.15996e-10	1.77657e-09	PPRCHA0_3077	putative TonB-dependent receptor BfrD	TonB-dependent Receptor Plug Domain, TonB dependent receptor
yfgL	1206	-2.42149	8.62463	41.3822	1.25193e-10	1.91264e-09	PPRCHA0_4900	outer membrane assembly lipoprotein YfgL	PQQ-like domain, PQQ-like domain
PPRCHA0_3725	738	4.79331	0.0576647	41.3512	1.27191e-10	1.93832e-09	PPRCHA0_3725		Bacterial protein of unknown function (Gcw_chp)
rpoD	1848	-2.11587	11.4594	41.3072	1.30086e-10	1.96993e-09	PPRCHA0_5562	RNA polymerase sigma factor RpoD	Sigma-70 factor, region 1.1, Sigma-70 region 3, Sigma-70, region 4, Sigma-70 factor, region 1.2, Sigma-70, non-essential region, Sigma-70 region 2
PPRCHA0_3550	1362	4.04464	0.823799	41.3053	1.30212e-10	1.96993e-09	PPRCHA0_3550		Protein of unknown function (DUF1329)
PPRCHA0_0183	543	-4.21026	3.66883	41.305	1.30233e-10	1.96993e-09	PPRCHA0_0183	putative RNA polymerase sigma factor FecI	Sigma-70, region 4
PPRCHA0_3279	180	-2.93444	4.59289	41.2561	1.33531e-10	2.01484e-09	PPRCHA0_3279
tagS	1203	4.46793	3.51851	41.2125	1.36543e-10	2.05521e-09	PPRCHA0_5984	putative Lol-like lipoprotein-translocating system%2C transmembrane protein TagS
nusB	501	-2.41044	6.79066	41.1969	1.37641e-10	2.06664e-09	PPRCHA0_5424	transcription antitermination factor NusB	NusB family
PPRCHA0_4731	183	-2.77456	5.15857	41.1717	1.39429e-10	2.08836e-09	PPRCHA0_4731		NA
PPRCHA0_5011	1812	-1.93849	6.9768	41.0715	1.46764e-10	2.19285e-09	PPRCHA0_5011		LppC putative lipoprotein
PPRCHA0_2432	2439	2.3887	3.12087	41.0449	1.48775e-10	2.21748e-09	PPRCHA0_2432	TonB-dependent outermembrane ferripyoverdine receptor	Secretin and TonB N terminus short domain, TonB dependent receptor, TonB-dependent Receptor Plug Domain
PPRCHA0_3629	2796	3.05369	4.71219	40.9008	1.60152e-10	2.38124e-09	PPRCHA0_3629		TonB-dependent Receptor Plug Domain
PPRCHA0_3989	348	2.73605	5.83101	40.891	1.60961e-10	2.38746e-09	PPRCHA0_3989		Protein of unknown function (DUF3077)
secF	915	-2.09051	7.68219	40.8513	1.64261e-10	2.42917e-09	PPRCHA0_4921	protein-export membrane protein SecF	SecD/SecF GG Motif, Protein export membrane protein
motA	852	-2.26125	7.70762	40.8477	1.64568e-10	2.42917e-09	PPRCHA0_0560	chemotaxis protein MotA	MotA/TolQ/ExbB proton channel family
ppa	528	-2.12922	8.23508	40.7951	1.69059e-10	2.48944e-09	PPRCHA0_5401	inorganic diphosphatase	Inorganic pyrophosphatase
fabH_2	927	-2.13439	8.06813	40.7449	1.73456e-10	2.54804e-09	PPRCHA0_1648	putative 3-oxoacyl-[acyl-carrier-protein] synthase 3	3-Oxoacyl-[acyl-carrier-protein (ACP)] synthase III, 3-Oxoacyl-[acyl-carrier-protein (ACP)] synthase III C terminal
PPRCHA0_1766	1668	3.51713	6.05486	40.6876	1.78615e-10	2.61755e-09	PPRCHA0_1766	AMP-binding domain protein	AMP-binding enzyme
aroA	2208	-2.16853	8.3655	40.6761	1.79673e-10	2.62676e-09	PPRCHA0_4359	prephenate dehydrogenase/3-phosphoshikimate 1-carboxyvinyltransferase	Prephenate dehydrogenase, EPSP synthase (3-phosphoshikimate 1-carboxyvinyltransferase)
dapB	807	-2.22161	6.93064	40.6168	1.85205e-10	2.70116e-09	PPRCHA0_0839	dihydrodipicolinate reductase	Dihydrodipicolinate reductase, N-terminus, Dihydrodipicolinate reductase, C-terminus
PPRCHA0_4092	582	-3.75728	2.53267	40.601	1.86712e-10	2.71665e-09	PPRCHA0_4092		Sigma-70, region 4, Sigma-70 region 2
PPRCHA0_2821	2259	-1.99852	6.24634	40.5908	1.87688e-10	2.72438e-09	PPRCHA0_2821	hypothetical protein	YcaO cyclodehydratase, ATP-ad Mg2+-binding, OsmC-like protein
PPRCHA0_3794	363	3.14273	9.10062	40.5723	1.8947e-10	2.74372e-09	PPRCHA0_3794
PPRCHA0_2745	1953	5.18268	0.836009	40.567	1.89984e-10	2.74466e-09	PPRCHA0_2745	oxidoreductase%2C FAD/FMN-binding/pyridine nucleotide-disulfide oxidoreductase	Pyridine nucleotide-disulphide oxidoreductase, NADH:flavin oxidoreductase / NADH oxidase family
PPRCHA0_4530	318	-2.23712	9.19141	40.5318	1.93444e-10	2.78806e-09	PPRCHA0_4530		Anti-sigma-28 factor, FlgM
adk	648	-1.98394	7.71231	40.3996	2.0698e-10	2.97613e-09	PPRCHA0_1155	adenylate kinase	Adenylate kinase, Adenylate kinase, active site lid
PPRCHA0_1870	987	-2.5112	6.20181	40.3763	2.09469e-10	3.00485e-09	PPRCHA0_1870	alpha-L-glutamate ligase-related protein	Sugar-transfer associated ATP-grasp
iscR	492	-2.68562	8.51879	40.3504	2.1226e-10	3.03267e-09	PPRCHA0_4915	iron-sulfur cluster assembly transcription factor IscR	Transcriptional regulator
aspS	1776	-1.91419	8.31358	40.3491	2.12401e-10	3.03267e-09	PPRCHA0_4713	aspartate-tRNA ligase	GAD domain, tRNA synthetases class II (D, K and N), OB-fold nucleic acid binding domain
fliO	444	-2.76607	4.42736	40.2717	2.20987e-10	3.14791e-09	PPRCHA0_1672	flagellar protein FliO	Flagellar biosynthesis protein, FliO
msbA	1806	-1.99509	7.81999	40.218	2.27149e-10	3.22816e-09	PPRCHA0_0532	lipid A export permease/ATP-binding protein MsbA	ABC transporter, ABC transporter transmembrane region
PPRCHA0_4288	1212	-2.05071	6.72211	40.1974	2.29548e-10	3.25468e-09	PPRCHA0_4288	aminotransferase%2C class I/II	Aminotransferase class I and II
rpsP	252	-2.67115	10.7509	40.133	2.37249e-10	3.35609e-09	PPRCHA0_1101	ribosomal protein S16	Ribosomal protein S16
smpB	390	-2.28234	6.8869	40.1181	2.39069e-10	3.37402e-09	PPRCHA0_0829	SsrA-binding protein	SmpB protein
PPRCHA0_2746	1074	4.12783	3.18053	39.9647	2.58588e-10	3.64108e-09	PPRCHA0_2746	extracellular solute-binding protein%2C PotD/PotF family	Bacterial extracellular solute-binding protein
citA	1299	-2.80637	5.34456	39.9191	2.64703e-10	3.71863e-09	PPRCHA0_1996	putative MFS transporter%2C citrate:H+ symporter CitA	Major Facilitator Superfamily
nuoG	2715	-2.18011	7.10163	39.5812	3.14706e-10	4.41094e-09	PPRCHA0_3950	NADH-quinone oxidoreductase%2C G subunit	Molybdopterin oxidoreductase Fe4S4 domain, 2Fe-2S iron-sulfur cluster binding domain, NADH-ubiquinone oxidoreductase-G iron-sulfur binding region, Molybdopterin oxidoreductase
PPRCHA0_1871	1533	-2.19424	6.59875	39.4136	3.42909e-10	4.79523e-09	PPRCHA0_1871	putative membrane protein	Inactive transglutaminase fused to 7 transmembrane helices, 7 transmembrane helices usually fused to an inactive transglutaminase
pltA	1350	4.11148	8.47649	39.4	3.453e-10	4.81764e-09	PPRCHA0_2825	FADH2-dependent halogenase PltA	Tryptophan halogenase, Tryptophan halogenase
mucD	1431	-1.91559	8.85084	39.2748	3.68163e-10	5.12493e-09	PPRCHA0_1473	serine protease MucD	Trypsin-like peptidase domain, PDZ domain, PDZ domain
PPRCHA0_2164	1431	4.1592	5.20642	39.2594	3.71084e-10	5.14888e-09	PPRCHA0_2164	efflux transporter%2C outer membrane factor lipoprotein%2C NodT family	Outer membrane efflux protein, Outer membrane efflux protein
rpsH	393	-2.75771	12.9757	39.2568	3.71568e-10	5.14888e-09	PPRCHA0_5474	ribosomal protein S8	Ribosomal protein S8
PPRCHA0_0755	345	3.50361	2.32218	39.1997	3.82602e-10	5.28977e-09	PPRCHA0_0755	hypothetical protein	Protein of unknown function (DUF861)
holB	987	-2.50252	5.22941	39.1899	3.8453e-10	5.30443e-09	PPRCHA0_1818	DNA polymerase III%2C delta' subunit	DNA polymerase III, delta subunit, C terminal, DNA polymerase III, delta subunit
purU_1	849	-2.12078	6.77625	39.1512	3.92225e-10	5.39839e-09	PPRCHA0_4732	formyltetrahydrofolate deformylase	Formyl transferase
PPRCHA0_1795	186	-3.30434	4.05328	39.1203	3.98474e-10	5.47208e-09	PPRCHA0_1795	Trm112p-like protein	Trm112p-like protein
PPRCHA0_1006	828	3.74163	2.77903	39.111	4.0038e-10	5.48592e-09	PPRCHA0_1006	putative acid phosphatase	PAP2 superfamily
prs	933	-2.34424	10.9668	39.1005	4.02534e-10	5.50309e-09	PPRCHA0_5087	ribose-phosphate diphosphokinase	Phosphoribosyl synthetase-associated domain, N-terminal domain of ribose phosphate pyrophosphokinase
PPRCHA0_0484	822	-2.88258	4.01738	39.0842	4.05913e-10	5.53691e-09	PPRCHA0_0484	acyltransferase family protein	Acyltransferase
pseF	708	-2.53366	5.04815	39.0317	4.16985e-10	5.67526e-09	PPRCHA0_1645	pseudaminic acid CMP-transferase	Cytidylyltransferase
mtlK	1104	3.62805	1.7139	38.9805	4.28059e-10	5.81304e-09	PPRCHA0_3081	polyol ABC transporter%2C ATP-binding protein MtlK	ABC transporter, TOBE domain
bdlA	1320	-2.81011	8.2922	38.798	4.70021e-10	6.36873e-09	PPRCHA0_4575	biofilm dispersion protein BdlA	PAS fold, PAS domain, Methyl-accepting chemotaxis protein (MCP) signalling domain
rplN	369	-3.05847	12.1143	38.7936	4.71079e-10	6.36895e-09	PPRCHA0_5478	ribosomal protein L14	Ribosomal protein L14p/L23e
PPRCHA0_3567	642	5.16177	0.12629	38.7779	4.74871e-10	6.40605e-09	PPRCHA0_3567		Binding-protein-dependent transport system inner membrane component
PPRCHA0_1433	1290	4.63475	-1.3723	38.7668	4.77571e-10	6.42828e-09	PPRCHA0_1433	pyridine nucleotide-disulfide oxidoreductase family protein	Pyridine nucleotide-disulphide oxidoreductase
PPRCHA0_2750	810	4.09915	-0.70016	38.6283	5.12703e-10	6.88599e-09	PPRCHA0_2750	periplasmic amino acid-binding protein-related protein	Bacterial extracellular solute-binding proteins, family 3
sftP	2373	3.42807	1.36006	38.5724	5.27598e-10	7.07051e-09	PPRCHA0_0216	TonB-dependent outermembrane receptor SftP	TonB-dependent Receptor Plug Domain, TonB dependent receptor
PPRCHA0_2012	1314	-1.95013	9.42657	38.4691	5.56289e-10	7.41662e-09	PPRCHA0_2012	response regulator	Response regulator receiver domain, Stage II sporulation protein E (SpoIIE)
ttg2F	240	-1.92971	7.57077	38.4683	5.56496e-10	7.41662e-09	PPRCHA0_0934	toluene tolerance protein Ttg2F	BolA-like protein
hscA	1863	-2.92524	7.80994	38.4663	5.57066e-10	7.41662e-09	PPRCHA0_4910	Fe-S protein assembly chaperone HscA	Hsp70 protein
PPRCHA0_1173	2592	-1.63242	7.037	38.3783	5.82774e-10	7.74203e-09	PPRCHA0_1173	glycosyltransferase%2C group 2 family	Glycosyltransferase like family 2
flgD	729	-2.96492	7.55307	38.3525	5.90518e-10	7.82789e-09	PPRCHA0_4524	flagellar hook capping protein	FlgD Ig-like domain, Flagellar hook capping protein - N-terminal region, FlgD Tudor-like domain
chiD	1467	3.7188	9.95086	38.3398	5.94382e-10	7.86205e-09	PPRCHA0_2117	chitinase	Glycosyl hydrolases family 18
PPRCHA0_1273	1299	-2.50168	5.43027	38.3305	5.9723e-10	7.88267e-09	PPRCHA0_1273	virulence protein%2C VirJ family	Bacterial virulence protein (VirJ)
PPRCHA0_4702	738	-2.43234	9.92457	38.2261	6.30054e-10	8.29797e-09	PPRCHA0_4702		Outer membrane lipoprotein, TolA binding protein trimerisation
PPRCHA0_2458	675	-3.57725	7.40254	38.2117	6.34703e-10	8.34123e-09	PPRCHA0_2458	hypothetical protein
accB	462	-2.89279	8.83809	38.1929	6.40851e-10	8.39099e-09	PPRCHA0_0679	acetyl-CoA carboxylase%2C biotin carboxyl carrier protein	Biotin-requiring enzyme
PPRCHA0_6083	363	6.70957	-0.697369	38.1917	6.41236e-10	8.39099e-09	PPRCHA0_6083	putative RNA polymerase-binding protein DksA	Prokaryotic dksA/traR C4-type zinc finger
PPRCHA0_4489	189	-2.94151	7.18752	38.1814	6.44653e-10	8.41768e-09	PPRCHA0_4489		NA
surE	750	-2.06288	5.8143	38.1144	6.67173e-10	8.69317e-09	PPRCHA0_1211	5'/3'-nucleotidase SurE	Survival protein SurE
metI2	666	-3.50025	4.74873	38.067	6.83551e-10	8.88762e-09	PPRCHA0_0074	D-methionine ABC transporter%2C permease protein MetI	Binding-protein-dependent transport system inner membrane component
yeaZ	675	-2.62775	4.85385	38.0383	6.93691e-10	9.00031e-09	PPRCHA0_1156	peptidase%2C M22 family	Glycoprotease family
PPRCHA0_1628	183	-3.54662	3.45509	38.0216	6.99655e-10	9.05845e-09	PPRCHA0_1628	hypothetical protein	NA
PPRCHA0_1682	1134	-2.72947	7.96348	37.9745	7.16761e-10	9.25756e-09	PPRCHA0_1682	Rieske 2Fe-2S domain protein	Rieske [2Fe-2S] domain, Ring hydroxylating alpha subunit (catalytic domain)
pfeA	2241	3.6547	3.54963	37.9709	7.18063e-10	9.25756e-09	PPRCHA0_2709	TonB-dependent outermembrane ferric enterobactin receptor	TonB-dependent Receptor Plug Domain, TonB dependent receptor
kdsC	525	-2.38081	5.57003	37.9378	7.30362e-10	9.3963e-09	PPRCHA0_0927	3-deoxy-D-manno-octulosonate 8-phosphate phosphatase	haloacid dehalogenase-like hydrolase
PPRCHA0_2876	495	4.3056	5.75819	37.9122	7.40002e-10	9.50032e-09	PPRCHA0_2876	hypothetical protein	Bacterial protein of unknown function (DUF934)
PPRCHA0_2675	1281	-2.20379	6.29202	37.9063	7.42261e-10	9.50934e-09	PPRCHA0_2675	tryptophan/tyrosine permease family protein	Tryptophan/tyrosine permease family
accA	948	-2.01274	8.09986	37.8789	7.52736e-10	9.62336e-09	PPRCHA0_1199	acetyl-CoA carboxylase%2C carboxyl transferase%2C alpha subunit	Acetyl co-enzyme A carboxylase carboxyltransferase alpha subunit
PPRCHA0_4585	444	-3.64995	2.90154	37.8654	7.57981e-10	9.67019e-09	PPRCHA0_4585		NA
lptC	573	-1.92451	7.04177	37.8564	7.61497e-10	9.69481e-09	PPRCHA0_0926	putative lipopolysaccharide ABC transporter%2C permease protein LptC	Lipopolysaccharide-assembly, LptC-related
PPRCHA0_3366	1164	5.89321	-1.47837	37.8167	7.77136e-10	9.87334e-09	PPRCHA0_3366		Major Facilitator Superfamily
chiC	630	4.40386	9.9299	37.7223	8.15663e-10	1.03413e-08	PPRCHA0_2116	chitin-binding protein	Lytic polysaccharide mono-oxygenase, cellulose-degrading
panB_2	801	-2.05967	6.17711	37.5933	8.71452e-10	1.10258e-08	PPRCHA0_5208	3-methyl-2-oxobutanoate hydroxymethyltransferase	Ketopantoate hydroxymethyltransferase
PPRCHA0_2647	2136	3.047	2.22383	37.4372	9.44028e-10	1.19193e-08	PPRCHA0_2647	TonB-dependent outermembrane receptor	TonB-dependent Receptor Plug Domain, TonB dependent receptor
parB	873	-2.32483	6.26563	37.2968	1.0145e-09	1.27827e-08	PPRCHA0_6133	chromosome partitioning protein ParB	ParB-like nuclease domain
PPRCHA0_5677	2193	-2.75484	4.79654	37.2791	1.02376e-09	1.28729e-08	PPRCHA0_5677		FUSC-like inner membrane protein yccS, Fusaric acid resistance protein-like
pckA	1545	-2.0197	7.79165	37.2563	1.03578e-09	1.29973e-08	PPRCHA0_0289	phosphoenolpyruvate carboxykinase (ATP)	Phosphoenolpyruvate carboxykinase
hisC_1	1053	-2.51225	5.4827	37.2057	1.063e-09	1.33115e-08	PPRCHA0_0938	histidinol-phosphate transaminase	Aminotransferase class I and II
PPRCHA0_0394	441	-2.93406	3.39504	37.1513	1.0931e-09	1.36604e-08	PPRCHA0_0394	hypothetical protein	Putative zinc- or iron-chelating domain
fbp	1011	-1.94116	7.59455	37.1457	1.09625e-09	1.36718e-08	PPRCHA0_0398	fructose-1%2C6-bisphosphatase	Fructose-1-6-bisphosphatase, N-terminal domain
PPRCHA0_2382	549	-2.75763	4.52088	37.1091	1.11699e-09	1.38946e-08	PPRCHA0_2382	putative transcriptional regulator%2C HTH domain/cupin domain protein	Cupin domain, Helix-turn-helix
hom	1305	-1.96624	6.7772	37.1062	1.11866e-09	1.38946e-08	PPRCHA0_1110	homoserine dehydrogenase	Homoserine dehydrogenase, NAD binding domain, Homoserine dehydrogenase, ACT domain
PPRCHA0_2807	1575	3.82672	1.20027	37.0488	1.15209e-09	1.42808e-08	PPRCHA0_2807	carbohydrate kinase%2C FGGY family	FGGY family of carbohydrate kinases, N-terminal domain, FGGY family of carbohydrate kinases, C-terminal domain
PPRCHA0_0533	705	-2.96179	4.33087	37.0104	1.17499e-09	1.45351e-08	PPRCHA0_0533	hypothetical protein	Sulfotransferase family
rluD	963	-2.29274	7.45289	36.9966	1.18334e-09	1.46088e-08	PPRCHA0_5234	ribosomal large subunit pseudouridine synthase D	S4 domain, RNA pseudouridylate synthase
ribE1	477	-1.89562	7.55672	36.9825	1.19197e-09	1.46857e-08	PPRCHA0_5425	6%2C7-dimethyl-8-ribityllumazine synthase	6,7-dimethyl-8-ribityllumazine synthase
PPRCHA0_0896	1641	2.93512	7.64744	36.9705	1.1993e-09	1.47463e-08	PPRCHA0_0896	putative phosphatidylcholine-hydrolyzing phospholipase C	NA
PPRCHA0_4576	540	-3.03072	4.37265	36.9347	1.22153e-09	1.49895e-08	PPRCHA0_4576		Protein of unknown function (DUF1003)
PPRCHA0_3966	1470	-2.14955	5.63616	36.8856	1.2527e-09	1.53412e-08	PPRCHA0_3966		Outer membrane efflux protein, Outer membrane efflux protein
xpt	573	-2.04523	7.34559	36.6185	1.43663e-09	1.75584e-08	PPRCHA0_5940	xanthine phosphoribosyltransferase	Phosphoribosyl transferase domain
fliI	1359	-2.55007	6.06774	36.5894	1.45822e-09	1.77868e-08	PPRCHA0_1663	flagellum-specific ATP synthase FliI	ATP synthase alpha/beta family, nucleotide-binding domain
atpB	873	-2.20707	10.1377	36.5097	1.51911e-09	1.84926e-08	PPRCHA0_6131	ATP synthase F0%2C A subunit	ATP synthase A chain
def_2	507	-2.07966	7.16596	36.4521	1.56465e-09	1.90091e-08	PPRCHA0_0024	peptide deformylase	Polypeptide deformylase
inaA	714	-1.97705	7.05971	36.4346	1.57875e-09	1.91371e-08	PPRCHA0_4779	InaA protein	Lipopolysaccharide kinase (Kdo/WaaP) family
gatB	1446	-2.11402	7.31689	36.4313	1.58145e-09	1.91371e-08	PPRCHA0_0901	aspartyl/glutamyl-tRNA(Asn/Gln) amidotransferase%2C B subunit	GatB/GatE catalytic domain, GatB domain
PPRCHA0_5775	867	-1.80988	6.6412	36.3907	1.61473e-09	1.95012e-08	PPRCHA0_5775	HDOD domain protein	HDOD domain
PPRCHA0_2087	834	-2.8532	6.19405	36.361	1.63949e-09	1.97604e-08	PPRCHA0_2087	hypothetical protein	Alpha/beta hydrolase family
hpaA	930	3.11393	2.81925	36.3573	1.64266e-09	1.97604e-08	PPRCHA0_3375	4-hydroxyphenylacetate catabolism regulatory protein HpaA	Helix-turn-helix domain, AraC-like ligand binding domain
PPRCHA0_1805	663	-1.98905	7.3451	36.2476	1.7377e-09	2.08626e-08	PPRCHA0_1805	HAD hydrolase%2C family IA%2C variant 1	Haloacid dehalogenase-like hydrolase
fitB	1389	4.15336	4.43354	36.2185	1.76391e-09	2.11358e-08	PPRCHA0_3003	type I secretion membrane fusion protein FitB	HlyD family secretion protein, Biotin-lipoyl like
rplD	603	-2.74334	12.6163	36.2074	1.77393e-09	2.12143e-08	PPRCHA0_5487	ribosomal protein L4	Ribosomal protein L4/L1 family
PPRCHA0_4365	1332	-2.12396	5.26898	36.137	1.83917e-09	2.19515e-08	PPRCHA0_4365		Amidohydrolase family
PPRCHA0_2395	1080	2.57339	4.73483	36.0912	1.8829e-09	2.24297e-08	PPRCHA0_2395	NAD dependent epimerase/dehydratase family protein	Male sterility protein
PPRCHA0_2013	483	-2.12194	7.85731	36.0826	1.8913e-09	2.24859e-08	PPRCHA0_2013	putative anti-anti-sigma factor
PPRCHA0_5061	558	-2.048	6.07725	36.073	1.90063e-09	2.25529e-08	PPRCHA0_5061		Phosphoribosyl transferase domain
PPRCHA0_2054	1008	3.53024	1.42116	35.9859	1.98751e-09	2.35381e-08	PPRCHA0_2054	Capsid protein	Phage major capsid protein, P2 family
PPRCHA0_3117	1038	-3.56947	4.15054	35.9807	1.99285e-09	2.35557e-08	PPRCHA0_3117
PPRCHA0_2990	342	-4.32501	1.57308	35.9615	2.01251e-09	2.37422e-08	PPRCHA0_2990	putative lipoprotein
PPRCHA0_3029	606	-3.19403	5.94555	35.9015	2.07553e-09	2.44385e-08	PPRCHA0_3029	SCO1/SenC family protein	SCO1/SenC
PPRCHA0_4901	642	-2.1734	8.05776	35.8412	2.14074e-09	2.51578e-08	PPRCHA0_4901		Tetratricopeptide repeat-like domain
sdhA	1773	-2.04169	9.48174	35.7712	2.2191e-09	2.60286e-08	PPRCHA0_1738	succinate dehydrogenase%2C flavoprotein subunit	Fumarate reductase flavoprotein C-term, FAD binding domain
ttcA	825	-2.12339	6.37867	35.7589	2.23309e-09	2.61425e-08	PPRCHA0_4509	putative tRNA 2-thiocytidine biosynthesis protein TtcA	PP-loop family
gabT	1278	-2.63095	7.3195	35.7134	2.28591e-09	2.67097e-08	PPRCHA0_0190	4-aminobutyrate transaminase	Aminotransferase class-III
rnr	2628	-1.73341	9.50938	35.5997	2.42329e-09	2.82609e-08	PPRCHA0_0580	ribonuclease R	RNB domain, S1 RNA binding domain, Ribonuclease R winged-helix domain, Ribonuclease B OB domain
PPRCHA0_2281	753	-3.7554	3.86858	35.5652	2.4666e-09	2.87112e-08	PPRCHA0_2281	N-formylglutamate amidohydrolase family protein	N-formylglutamate amidohydrolase
ispG	1110	-2.05223	8.29486	35.5568	2.47722e-09	2.87303e-08	PPRCHA0_4903	4-hydroxy-3-methylbut-2-en-1-yl diphosphate synthase	GcpE protein
PPRCHA0_0114	318	-2.63713	4.28199	35.5565	2.47764e-09	2.87303e-08	PPRCHA0_0114	putative secreted protein	Protein of unknown function (DUF2388)
PPRCHA0_1330	1203	3.44855	1.41114	35.5439	2.49373e-09	2.88621e-08	PPRCHA0_1330	aminotransferase%2C class V	Aminotransferase class-V
mqo_2	1512	-1.99125	8.58738	35.5385	2.50053e-09	2.88861e-08	PPRCHA0_5057	malate:quinone-oxidoreductase	Malate:quinone oxidoreductase (Mqo)
PPRCHA0_4182	222	5.08103	-1.17972	35.5288	2.51306e-09	2.89761e-08	PPRCHA0_4182		NA
PPRCHA0_0483	273	-2.63211	4.17135	35.492	2.56104e-09	2.94737e-08	PPRCHA0_0483	putative acyl carrier protein	Phosphopantetheine attachment site
lgt	810	-1.94445	6.11783	35.4454	2.62306e-09	3.01307e-08	PPRCHA0_5800	prolipoprotein diacylglyceryl transferase	Prolipoprotein diacylglyceryl transferase
PPRCHA0_0577	1935	-2.0878	6.12226	35.4198	2.65766e-09	3.04709e-08	PPRCHA0_0577	methyl-accepting chemotaxis protein	Methyl-accepting chemotaxis protein (MCP) signalling domain, HAMP domain
trpG	594	-1.82232	6.52459	35.3988	2.68656e-09	3.07445e-08	PPRCHA0_5522	anthranilate synthase%2C component II	Glutamine amidotransferase class-I
PPRCHA0_4672	2145	-2.41153	6.39182	35.3791	2.7139e-09	3.09993e-08	PPRCHA0_4672		Cache domain, HAMP domain, Methyl-accepting chemotaxis protein (MCP) signalling domain
rpsJ	312	-2.63544	12.6157	35.3481	2.75738e-09	3.13989e-08	PPRCHA0_5489	ribosomal protein S10	Ribosomal protein S10p/S20e
cheA	2292	-2.08792	8.99678	35.3468	2.75916e-09	3.13989e-08	PPRCHA0_1692	chemotaxis protein CheA	Signal transducing histidine kinase, homodimeric domain, CheW-like domain, Hpt domain, Histidine kinase-, DNA gyrase B-, and HSP90-like ATPase
gabP	1392	-2.40727	6.1391	35.31	2.81179e-09	3.19383e-08	PPRCHA0_0347	GABA permease	Amino acid permease
PPRCHA0_2033	2622	2.60176	3.80326	35.2847	2.84858e-09	3.22962e-08	PPRCHA0_2033	phage tail tape measure protein%2C TP901 family	Phage-related minor tail protein
tkt	1998	-2.04805	8.3088	35.2505	2.89909e-09	3.2808e-08	PPRCHA0_5689	transketolase	Transketolase, pyrimidine binding domain, Transketolase, thiamine diphosphate binding domain, Transketolase, C-terminal domain
secY	1329	-2.84525	14.2314	35.0462	3.21981e-09	3.63701e-08	PPRCHA0_5468	preprotein translocase%2C SecY subunit	SecY translocase
rpsN	306	-3.02015	11.7014	34.9542	3.37546e-09	3.8058e-08	PPRCHA0_5475	ribosomal protein S14	Ribosomal protein S14p/S29e
fusA3	2148	-2.67614	14.2443	34.8948	3.48005e-09	3.9165e-08	PPRCHA0_5491	translation elongation factor G	Elongation Factor G, domain II, Elongation factor Tu domain 2, Elongation factor Tu GTP binding domain, Elongation factor G C-terminus, Elongation factor G, domain IV
PPRCHA0_2036	516	4.13672	0.151326	34.8863	3.49523e-09	3.92635e-08	PPRCHA0_2036	Major tail tube protein	Phage tail tube protein FII
PPRCHA0_1465	822	-2.44275	5.73877	34.8072	3.64026e-09	4.08177e-08	PPRCHA0_1465	HDOD domain protein	HDOD domain
tpiA	756	-2.06224	9.93978	34.7718	3.70711e-09	4.14912e-08	PPRCHA0_0849	triose-phosphate isomerase	Triosephosphate isomerase
PPRCHA0_1487	1752	3.68435	-0.532628	34.7497	3.74929e-09	4.18865e-08	PPRCHA0_1487	outer membrane protein%2C OMP85 family	Haemolysin secretion/activation protein ShlB/FhaC/HecB, POTRA domain, ShlB-type
pvdT	1974	9.8821	9.26463	34.6883	3.86955e-09	4.31511e-08	PPRCHA0_4124	efflux ABC transporter%2C ATP-binding/permease protein	FtsX-like permease family, MacB-like periplasmic core domain, ABC transporter
PPRCHA0_1961	732	9.1908	11.7618	34.6204	4.00677e-09	4.46e-08	PPRCHA0_1961	transposase	HTH-like domain, Integrase core domain
argR	981	-1.89903	5.90022	34.578	4.095e-09	4.54991e-08	PPRCHA0_4558	arginine pathway regulatory protein ArgR	Helix-turn-helix domain
gyrB	2418	-1.8323	9.77321	34.4759	4.31563e-09	4.78636e-08	PPRCHA0_0004	DNA gyrase%2C B subunit	Histidine kinase-, DNA gyrase B-, and HSP90-like ATPase, DNA gyrase B, Toprim domain, DNA gyrase B subunit, carboxyl terminus
PPRCHA0_1126	543	-2.46305	4.43068	34.4299	4.41872e-09	4.89151e-08	PPRCHA0_1126	YaeQ family protein	YaeQ protein
PPRCHA0_0980	804	3.44968	1.69615	34.4265	4.42645e-09	4.89151e-08	PPRCHA0_0980	hypothetical protein	Tetratricopeptide repeat, Transglutaminase-like superfamily
rplJ	501	-3.21285	12.608	34.3406	4.62633e-09	5.09548e-08	PPRCHA0_5497	ribosomal protein L10	Ribosomal protein L10
PPRCHA0_1696	789	-2.13365	7.06644	34.34	4.6277e-09	5.09548e-08	PPRCHA0_1696	CobQ/CobB/MinD/ParA nucleotide binding domain protein	AAA domain
PPRCHA0_5811	906	-2.15527	5.85126	34.3362	4.63671e-09	5.09621e-08	PPRCHA0_5811	SdiA-regulated domain protein	SdiA-regulated
PPRCHA0_2625	921	3.81783	1.08301	34.3317	4.64741e-09	5.0988e-08	PPRCHA0_2625	DHH family protein
PPRCHA0_2056	1758	3.63404	0.990993	34.2877	4.7538e-09	5.20617e-08	PPRCHA0_2056	Terminase%2C ATPase subunit	Terminase-like family, Putative ATPase subunit of terminase (gpP-like), Terminase RNaseH-like domain
PPRCHA0_4393	1839	1.99583	4.42103	34.2372	4.87867e-09	5.33337e-08	PPRCHA0_4393	putative long-chain-fatty-acid-CoA ligase	AMP-binding enzyme, AMP-binding enzyme C-terminal domain
PPRCHA0_0479	735	-3.79535	2.93283	34.2284	4.90074e-09	5.34063e-08	PPRCHA0_0479	glycosyl transferase%2C group 2 family protein	Glycosyl transferase family 2
PPRCHA0_6130	258	-2.65612	10.5309	34.2276	4.90279e-09	5.34063e-08	PPRCHA0_6130	putative membrane protein	ATP synthase subunit C
folE3	546	-2.69312	6.25389	34.1919	4.99359e-09	5.42987e-08	PPRCHA0_4404	GTP cyclohydrolase I	GTP cyclohydrolase I
PPRCHA0_2046	444	6.33865	1.36353	34.1864	5.00787e-09	5.43571e-08	PPRCHA0_2046	phage P2 LysB-like protein LysB
glyS	2055	-1.8146	6.7515	34.0902	5.26161e-09	5.70101e-08	PPRCHA0_0015	glycine-tRNA ligase%2C beta subunit	DALR anticodon binding domain, Glycyl-tRNA synthetase beta subunit
PPRCHA0_2696	1206	4.01147	-0.834156	33.9722	5.59056e-09	6.04671e-08	PPRCHA0_2696	CoA-transferase%2C family III	CoA-transferase family III
PPRCHA0_5235	1026	-1.82799	6.64823	33.9623	5.61897e-09	6.0667e-08	PPRCHA0_5235		Outer membrane lipoprotein
PPRCHA0_1158	858	-2.58653	5.40214	33.9571	5.63393e-09	6.07212e-08	PPRCHA0_1158	hypothetical protein	Protein of unknown function DUF72
PPRCHA0_0759	1209	5.2973	2.05443	33.9396	5.685e-09	6.11637e-08	PPRCHA0_0759	benzoate transporter family protein	Benzoate membrane transport protein
mdoH	2514	-2.16002	7.12512	33.8334	6.00399e-09	6.44822e-08	PPRCHA0_0419	glucans biosynthesis glucosyltransferase H	Glycosyl transferase family 2
PPRCHA0_5245	525	2.76155	3.22736	33.7927	6.13076e-09	6.57282e-08	PPRCHA0_5245		Type II transport protein GspH, Prokaryotic N-terminal methylation motif
glcB	2178	-1.81085	7.12707	33.7794	6.17293e-09	6.60645e-08	PPRCHA0_5599	malate synthase G	Malate synthase
PPRCHA0_5149	1329	3.1716	1.00743	33.7727	6.19427e-09	6.61769e-08	PPRCHA0_5149		outer membrane porin, OprD family
PPRCHA0_2431	447	-2.79554	4.19245	33.7364	6.31094e-09	6.73057e-08	PPRCHA0_2431	hydrolase%2C NUDIX family	NUDIX domain
iscU	387	-2.86755	9.35641	33.7324	6.32385e-09	6.73259e-08	PPRCHA0_4913	FeS cluster assembly scaffold IscU	NifU-like N terminal domain
PPRCHA0_2200	1287	4.61852	-0.052047	33.7081	6.40325e-09	6.80526e-08	PPRCHA0_2200	putative citrate:proton symporter	Sugar (and other) transporter, Sugar (and other) transporter
kdpB_1	2088	-2.82126	3.39879	33.6961	6.44283e-09	6.83544e-08	PPRCHA0_4339	K+-transporting ATPase%2C B subunit	haloacid dehalogenase-like hydrolase, E1-E2 ATPase
PPRCHA0_1098	1230	-2.6713	5.05518	33.6308	6.66286e-09	7.05663e-08	PPRCHA0_1098	CBS domain/transporter domain protein	Domain of unknown function DUF21, CBS domain, Transporter associated domain
PPRCHA0_4167	1590	3.97228	0.552174	33.5373	6.99092e-09	7.39127e-08	PPRCHA0_4167		Major Facilitator Superfamily
tme	1269	-2.22195	8.33971	33.4491	7.31542e-09	7.72099e-08	PPRCHA0_0448	NADP-dependent malic enzyme	Malic enzyme, NAD binding domain, Malic enzyme, N-terminal domain
dusC	960	-2.12799	5.18988	33.378	7.58772e-09	7.99458e-08	PPRCHA0_2089	tRNA-dihydrouridine synthase C	Dihydrouridine synthase (Dus)
pdxA	990	-2.48298	5.34771	33.3095	7.85989e-09	8.26709e-08	PPRCHA0_5547	4-hydroxythreonine-4-phosphate dehydrogenase	Pyridoxal phosphate biosynthetic protein PdxA
PPRCHA0_1041	1704	3.75406	3.51496	33.2673	8.03206e-09	8.43366e-08	PPRCHA0_1041	WD-repeat family protein	WD domain, G-beta repeat, WD domain, G-beta repeat, WD domain, G-beta repeat, WD domain, G-beta repeat
PPRCHA0_2800	12564	3.02339	4.21846	33.2292	8.19109e-09	8.5859e-08	PPRCHA0_2800	hemagglutinin family protein	haemagglutination activity domain, Filamentous haemagglutinin family outer membrane protein
PPRCHA0_2926	129	-3.35403	6.42683	33.2228	8.21799e-09	8.59933e-08	PPRCHA0_2926	putative membrane protein
rpsS	276	-3.06184	11.9049	33.2063	8.28809e-09	8.65787e-08	PPRCHA0_5484	ribosomal protein S19	Ribosomal protein S19
ofaA	6396	3.37862	5.68682	33.1972	8.32711e-09	8.68379e-08	PPRCHA0_2166	non-ribosomal peptide synthetase OfaA	AMP-binding enzyme C-terminal domain, AMP-binding enzyme C-terminal domain, Condensation domain, Condensation domain, AMP-binding enzyme, AMP-binding enzyme, Phosphopantetheine attachment site, Phosphopantetheine attachment site
PPRCHA0_1684	1236	-2.3873	7.08835	33.0936	8.7829e-09	9.1435e-08	PPRCHA0_1684	methyltransferase%2C FkbM family	Methyltransferase FkbM domain
pyrC1	1047	-2.22986	6.04086	33.0858	8.81802e-09	9.16444e-08	PPRCHA0_4801	dihydroorotase%2C homodimeric type	Amidohydrolase family
pltC	5325	3.49526	5.20462	33.0485	8.98867e-09	9.32594e-08	PPRCHA0_2827	polyketide synthase PltC	Ketoacyl-synthetase C-terminal extension, Acyl transferase domain, Phosphopantetheine attachment site, KR domain, Beta-ketoacyl synthase, N-terminal domain, Beta-ketoacyl synthase, C-terminal domain
PPRCHA0_1276	954	-2.3608	6.23113	33.0153	9.14366e-09	9.47066e-08	PPRCHA0_1276	putative lipoprotein	NA
PPRCHA0_1747	474	-2.73994	4.94899	33.0043	9.19556e-09	9.5083e-08	PPRCHA0_1747	putative lipoprotein	NA
ysxC	642	-2.44102	7.05193	33.0001	9.21549e-09	9.51281e-08	PPRCHA0_0085	ribosome biogenesis GTP-binding protein YsxC	50S ribosome-binding GTPase
nadD	645	-2.32082	6.57725	32.9579	9.41777e-09	9.70522e-08	PPRCHA0_5378	nicotinate-nucleotide adenylyltransferase	Cytidylyltransferase-like
PPRCHA0_3304	1428	-2.07277	7.49461	32.9393	9.50839e-09	9.78212e-08	PPRCHA0_3304	putative membrane-bound lytic murein transglycosylase	LysM domain, LysM domain, MltD lipid attachment motif, Transglycosylase SLT domain
rplV	336	-2.75316	11.5404	32.8927	9.73883e-09	9.99224e-08	PPRCHA0_5483	ribosomal protein L22	Ribosomal protein L22p/L17e
PPRCHA0_3395	957	3.52332	2.60132	32.8914	9.74534e-09	9.99224e-08	PPRCHA0_3395		EamA-like transporter family, EamA-like transporter family
PPRCHA0_1366	1176	5.06798	0.515093	32.8786	9.80981e-09	1.00415e-07	PPRCHA0_1366	amidohydrolase	Peptidase family M20/M25/M40, Peptidase dimerisation domain
PPRCHA0_2446	1335	3.46262	2.38337	32.7697	1.03751e-08	1.06024e-07	PPRCHA0_2446	transcriptional regulator%2C GntR family/aminotransferase%2C class I/II family protein	Bacterial regulatory proteins, gntR family, Aminotransferase class I and II
PPRCHA0_4747	1524	-1.70657	7.37317	32.6689	1.09271e-08	1.11478e-07	PPRCHA0_4747		Fumarate hydratase (Fumerase), Fumarase C-terminus
PPRCHA0_1045	225	3.46194	7.26771	32.5418	1.16654e-08	1.18813e-07	PPRCHA0_1045	putative membrane protein	Putative inner membrane exporter, YdcZ
queA	1065	-2.00208	6.26103	32.5192	1.18023e-08	1.20006e-07	PPRCHA0_4925	S-adenosylmethionine:tRNA ribosyltransferase-isomerase	Queuosine biosynthesis protein
PPRCHA0_4965	1746	3.31858	0.372589	32.5069	1.18769e-08	1.20564e-07	PPRCHA0_4965		Amidohydrolase family
lipB	648	-2.03907	7.59756	32.4385	1.23022e-08	1.24629e-07	PPRCHA0_5369	lipoate-protein ligase B	Biotin/lipoate A/B protein ligase family
PPRCHA0_3818	519	4.39296	5.26838	32.436	1.23181e-08	1.24629e-07	PPRCHA0_3818		NA
aceF	1944	-1.96545	8.6322	32.4136	1.24613e-08	1.2587e-07	PPRCHA0_0513	pyruvate dehydrogenase complex dihydrolipoamide acetyltransferase%2C long form	Biotin-requiring enzyme, Biotin-requiring enzyme, Biotin-requiring enzyme, e3 binding domain, 2-oxoacid dehydrogenases acyltransferase (catalytic domain)
purE	492	-2.11174	5.55642	32.4078	1.24982e-08	1.25877e-07	PPRCHA0_6034	phosphoribosylaminoimidazole carboxylase%2C catalytic subunit	AIR carboxylase
minE	255	-1.93215	7.27171	32.407	1.25032e-08	1.25877e-07	PPRCHA0_4430	cell division topological specificity factor MinE	Septum formation topological specificity factor MinE
PPRCHA0_0905	1062	-2.07088	5.75842	32.3925	1.25974e-08	1.26617e-07	PPRCHA0_0905	rod shape-determining protein MreC	rod shape-determining protein MreC
moaA_1	969	-2.21315	6.33323	32.3673	1.27616e-08	1.27866e-07	PPRCHA0_1821	molybdenum cofactor biosynthesis protein A	4Fe-4S single cluster domain, Molybdenum Cofactor Synthesis C, Radical SAM superfamily
PPRCHA0_4030	1872	-1.8833	9.06945	32.367	1.27635e-08	1.27866e-07	PPRCHA0_4030		PPIC-type PPIASE domain, SurA N-terminal domain
PPRCHA0_4587	1023	2.48195	2.4259	32.3493	1.28806e-08	1.28827e-07	PPRCHA0_4587		CorA-like Mg2+ transporter protein
hisC_2	1113	-2.18876	6.75847	32.3127	1.3125e-08	1.31057e-07	PPRCHA0_4360	histidinol-phosphate transaminase	Aminotransferase class I and II
sucD	882	-2.32161	11.0081	32.3021	1.31971e-08	1.31562e-07	PPRCHA0_1744	succinate-CoA ligase%2C alpha subunit	CoA-ligase, CoA binding domain
PPRCHA0_6044	1155	4.34277	0.276504	32.2922	1.32642e-08	1.32016e-07	PPRCHA0_6044	hypothetical protein
fba	1065	-1.9629	7.62146	32.2864	1.33045e-08	1.32201e-07	PPRCHA0_5684	fructose-bisphosphate aldolase%2C class II	Fructose-bisphosphate aldolase class-II
queF	831	-1.73494	5.79037	32.2701	1.3416e-08	1.33093e-07	PPRCHA0_2007	queuine synthase	Nitrile reductase, 7-cyano-7-deazaguanine-reductase N-term, QueF-like protein
PPRCHA0_5175	2304	-1.65975	6.70712	32.2517	1.35441e-08	1.34146e-07	PPRCHA0_5175		MlaD protein, MlaD protein, MlaD protein, MlaD protein, MlaD protein, MlaD protein
speA	1914	-1.71138	7.3582	32.2012	1.39004e-08	1.37452e-07	PPRCHA0_0686	arginine 2-monooxygenase	Pyridoxal-dependent decarboxylase, pyridoxal binding domain
mtlF	927	3.27609	1.24995	32.1663	1.41523e-08	1.39717e-07	PPRCHA0_3079	polyol ABC transporter%2C permease protein MtlF	Binding-protein-dependent transport system inner membrane component
PPRCHA0_0481	546	-3.67172	2.96783	32.1558	1.42293e-08	1.40251e-07	PPRCHA0_0481	putative membrane protein
PPRCHA0_1124	1719	2.15154	4.03203	32.1366	1.43706e-08	1.41415e-07	PPRCHA0_1124	hypothetical protein
PPRCHA0_0011	999	-2.30462	4.63391	32.1239	1.44649e-08	1.42114e-07	PPRCHA0_0011	hypothetical protein	FecR protein
PPRCHA0_6081	702	4.42647	0.958369	32.1112	1.45595e-08	1.42814e-07	PPRCHA0_6081	hypothetical protein	Protein of unknown function (DUF1826)
ffh	1377	-1.59557	8.21484	32.0992	1.46499e-08	1.4347e-07	PPRCHA0_1100	signal recognition particle protein	SRP54-type protein, helical bundle domain, Signal peptide binding domain, SRP54-type protein, GTPase domain
PPRCHA0_3372	1302	4.32024	-0.820392	32.0915	1.47079e-08	1.43808e-07	PPRCHA0_3372		Carbohydrate-selective porin, OprB family
arnB	1140	-2.80634	6.81403	32.0132	1.5313e-08	1.49485e-07	PPRCHA0_3050	UDP-4-amino-4-deoxy-L-arabinose-oxoglutarate aminotransferase	DegT/DnrJ/EryC1/StrS aminotransferase family
rpsA	1695	-2.29821	14.5441	31.9845	1.5541e-08	1.51469e-07	PPRCHA0_4357	ribosomal protein S1	S1 RNA binding domain, S1 RNA binding domain, S1 RNA binding domain, S1 RNA binding domain, S1 RNA binding domain
plcN	2148	2.51305	3.45115	31.9463	1.58497e-08	1.54231e-07	PPRCHA0_3134	phospholipase C%2C phosphocholine-specific	Phosphoesterase family, Domain of unknown function (DUF756), Domain of unknown function (DUF756)
peaD	1119	2.67446	1.5411	31.9347	1.59443e-08	1.54906e-07	PPRCHA0_4159	quinohemoprotein amine dehydrogenase%2C beta subunit PeaD
hpaG_1	660	3.91221	-0.0071285	31.9112	1.6138e-08	1.56539e-07	PPRCHA0_3376	4-hydroxyphenylacetate degradation isomerase/decarboxylase domain protein	Fumarylacetoacetate (FAA) hydrolase family
alkJ	1662	4.09098	-0.903881	31.8695	1.64883e-08	1.59683e-07	PPRCHA0_3373	alcohol dehydrogenase AlkJ	GMC oxidoreductase, GMC oxidoreductase
PPRCHA0_2472	1329	2.92711	4.91631	31.8242	1.6878e-08	1.63199e-07	PPRCHA0_2472	transporter%2C major facilitator family	Major Facilitator Superfamily, Sugar (and other) transporter
PPRCHA0_1163	636	-1.89397	5.58088	31.792	1.716e-08	1.65663e-07	PPRCHA0_1163	transcriptional regulator%2C TetR family	AefR-like transcriptional repressor, C-terminal region, Bacterial regulatory proteins, tetR family
dnaE	3522	-1.74413	7.63812	31.7872	1.7202e-08	1.65807e-07	PPRCHA0_1198	DNA polymerase III%2C alpha subunit	OB-fold nucleic acid binding domain, PHP domain, Helix-hairpin-helix motif, Bacterial DNA polymerase III alpha subunit
PPRCHA0_3113	900	-2.04446	7.87749	31.7717	1.73403e-08	1.66876e-07	PPRCHA0_3113	beta-hydroxylase%2C aspartyl/asparaginyl family	Aspartyl/Asparaginyl beta-hydroxylase
quiA	2376	-2.34463	5.228	31.7662	1.73889e-08	1.67081e-07	PPRCHA0_5567	quinate/shikimate dehydrogenase	PQQ-like domain, PQQ enzyme repeat
PPRCHA0_0892	1263	-1.95654	5.55811	31.7578	1.74645e-08	1.67544e-07	PPRCHA0_0892	sensor histidine kinase	Histidine kinase-, DNA gyrase B-, and HSP90-like ATPase
rplW	300	-2.97817	11.9751	31.741	1.7616e-08	1.68732e-07	PPRCHA0_5486	ribosomal protein L23	Ribosomal protein L23
PPRCHA0_6018	1341	-1.99149	6.44342	31.7327	1.76923e-08	1.69198e-07	PPRCHA0_6018	CBS domain/transporter domain protein	Transporter associated domain, Domain of unknown function DUF21, CBS domain, CBS domain
pltI	1014	2.98997	5.61948	31.6592	1.83739e-08	1.75442e-07	PPRCHA0_2833	putative membrane fusion protein	Biotin-lipoyl like, HlyD family secretion protein
PPRCHA0_3502	2421	2.51466	3.52046	31.6322	1.86318e-08	1.77627e-07	PPRCHA0_3502		TonB dependent receptor, TonB-dependent Receptor Plug Domain, Secretin and TonB N terminus short domain
PPRCHA0_0524	1131	-2.27429	5.92778	31.564	1.92973e-08	1.83685e-07	PPRCHA0_0524	glycosyltransferase%2C group 1 family	Glycosyltransferase Family 4, Glycosyl transferases group 1
nadA	1059	-2.18544	6.09517	31.5547	1.93904e-08	1.84285e-07	PPRCHA0_4688	quinolinate synthetase complex%2C A subunit	Quinolinate synthetase A protein
PPRCHA0_1478	561	-2.17023	5.14745	31.5501	1.94358e-08	1.84347e-07	PPRCHA0_1478	hypothetical protein	ACT domain
PPRCHA0_3765	3090	7.5382	9.7835	31.548	1.94573e-08	1.84347e-07	PPRCHA0_3765		Domain of unknown function (DUF1983), Putative phage tail protein
PPRCHA0_1520	933	-3.02921	4.42927	31.5284	1.96546e-08	1.85928e-07	PPRCHA0_1520	D-isomer specific 2-hydroxyacid dehydrogenase family protein	D-isomer specific 2-hydroxyacid dehydrogenase, NAD binding domain
PPRCHA0_2957	900	3.89894	0.237025	31.5229	1.97098e-08	1.86162e-07	PPRCHA0_2957	alcohol dehydrogenase	short chain dehydrogenase
tuf_3	1194	-2.56146	11.7618	31.4667	2.02891e-08	1.91338e-07	PPRCHA0_5490	translation elongation factor Tu	Elongation factor Tu domain 2, Elongation factor Tu C-terminal domain, Elongation factor Tu GTP binding domain
PPRCHA0_1037	1152	3.96671	1.54533	31.441	2.05591e-08	1.93585e-07	PPRCHA0_1037	efflux transporter%2C RND family%2C MFP subunit	Barrel-sandwich domain of CusB or HlyD membrane-fusion
mntC	885	4.1037	-0.395393	31.4249	2.07304e-08	1.94898e-07	PPRCHA0_6089	manganese(II)/zinc(II) ABC transporter%2C periplasmic manganese(II)/zinc(II)-binding protein	Zinc-uptake complex component A periplasmic
gmk	621	-1.84982	6.60756	31.4182	2.08027e-08	1.95277e-07	PPRCHA0_5969	guanylate kinase	Guanylate kinase
cheZ	789	-2.25301	9.11355	31.3493	2.15533e-08	2.02013e-07	PPRCHA0_1691	chemotaxis phosphatase CheZ	Chemotaxis phosphatase, CheZ
PPRCHA0_1491	2889	2.37198	4.61034	31.3401	2.16563e-08	2.02667e-07	PPRCHA0_1491	putative adhesive protein CupB5	The GLUG motif, The GLUG motif, Extended Signal Peptide of Type V secretion system, haemagglutination activity domain
PPRCHA0_2037	1170	3.21341	1.23928	31.3075	2.20224e-08	2.05778e-07	PPRCHA0_2037	Major tail sheath protein	Phage tail sheath protein subtilisin-like domain, Phage tail sheath C-terminal domain
rplX	315	-2.94465	11.7366	31.2885	2.22395e-08	2.07489e-07	PPRCHA0_5477	ribosomal protein L24	Ribosomal proteins 50S L24/mitochondrial 39S L24, KOW motif
PPRCHA0_1511	909	3.59656	-0.0408218	31.262	2.25449e-08	2.10018e-07	PPRCHA0_1511	integral membrane protein%2C DUF6 family	EamA-like transporter family, EamA-like transporter family
glnS	1701	-1.65623	8.07737	31.2476	2.27125e-08	2.11258e-07	PPRCHA0_3961	glutamine-tRNA ligase	tRNA synthetases class I (E and Q), anti-codon binding domain, tRNA synthetases class I (E and Q), catalytic domain
pssA_2	1344	-2.43842	5.20437	31.2269	2.2956e-08	2.13198e-07	PPRCHA0_3263	CDP-diacylglycerol-serine O-phosphatidyltransferase	PLD-like domain, PLD-like domain
PPRCHA0_4694	1344	3.82858	2.95548	31.1808	2.35085e-08	2.17997e-07	PPRCHA0_4694		EPSP synthase (3-phosphoshikimate 1-carboxyvinyltransferase)
PPRCHA0_2661	1404	2.5785	0.792834	31.1537	2.38384e-08	2.20722e-07	PPRCHA0_2661	hypothetical protein	Luciferase-like monooxygenase
bolA	300	-2.16941	6.82972	31.0849	2.46984e-08	2.28339e-07	PPRCHA0_4375	BolA-like protein	BolA-like protein
PPRCHA0_0540	891	3.11739	2.797	30.9892	2.59473e-08	2.39523e-07	PPRCHA0_0540	transcriptional regulator%2C LysR family	LysR substrate binding domain, Bacterial regulatory helix-turn-helix protein, lysR family
fliJ	450	-2.75796	4.17711	30.9728	2.61667e-08	2.41183e-07	PPRCHA0_1664	flagellar export protein FliJ	Flagellar FliJ protein
PPRCHA0_4966	927	3.69943	0.387928	30.7911	2.87356e-08	2.64463e-07	PPRCHA0_4966		CobW/HypB/UreG, nucleotide-binding domain, Cobalamin synthesis protein cobW C-terminal domain
PPRCHA0_1477	474	-2.06631	5.82448	30.7675	2.90867e-08	2.67292e-07	PPRCHA0_1477	antioxidant%2C AhpC/TSA family	AhpC/TSA family
rpsC	687	-2.81312	12.8716	30.7334	2.96019e-08	2.71617e-07	PPRCHA0_5482	ribosomal protein S3	Ribosomal protein S3, C-terminal domain, KH domain
PPRCHA0_1074	1119	-1.83496	7.28418	30.7017	3.00902e-08	2.75684e-07	PPRCHA0_1074	permease%2C YjgP/YjgQ family	Predicted permease YjgP/YjgQ family
proA	1266	-2.01848	6.89277	30.6702	3.05819e-08	2.79769e-07	PPRCHA0_5379	glutamate-5-semialdehyde dehydrogenase	Aldehyde dehydrogenase family, Aldehyde dehydrogenase family
PPRCHA0_0588	933	-2.12075	5.42367	30.6587	3.07648e-08	2.81022e-07	PPRCHA0_0588	hypothetical protein
gyrA	2670	-1.78376	9.39966	30.6394	3.10723e-08	2.83408e-07	PPRCHA0_4363	DNA gyrase%2C A subunit	DNA gyrase C-terminal domain, beta-propeller, DNA gyrase C-terminal domain, beta-propeller, DNA gyrase C-terminal domain, beta-propeller, DNA gyrase C-terminal domain, beta-propeller, DNA gyrase C-terminal domain, beta-propeller, DNA gyrase C-terminal domain, beta-propeller, DNA gyrase/topoisomerase IV, subunit A
PPRCHA0_1036	3063	3.4918	3.76143	30.598	3.17429e-08	2.89092e-07	PPRCHA0_1036	RND transporter%2C HAE1 family	AcrB/AcrD/AcrF family
PPRCHA0_4203	666	4.23003	-0.102596	30.5498	3.25402e-08	2.95912e-07	PPRCHA0_4203		Binding-protein-dependent transport system inner membrane component
PPRCHA0_0526	1413	-1.88806	6.83116	30.4462	3.43247e-08	3.11676e-07	PPRCHA0_0526	N-acetylglucosaminylphosphatidylinositol deacetylase family protein	GlcNAc-PI de-N-acetylase
mexF	3180	-2.33466	6.00363	30.4426	3.43893e-08	3.118e-07	PPRCHA0_3244	multidrug efflux RND transporter%2C permease protein MexF	AcrB/AcrD/AcrF family
fabZ	441	-2.08488	8.382	30.4383	3.4465e-08	3.12023e-07	PPRCHA0_1194	beta-hydroxyacyl-(acyl-carrier-protein) dehydratase FabZ	FabA-like domain
pltL	267	4.13167	8.14124	30.4167	3.48511e-08	3.15052e-07	PPRCHA0_2824	peptidyl carrier protein PltL	Phosphopantetheine attachment site
PPRCHA0_3650	906	2.99762	1.288	30.3962	3.52222e-08	3.17936e-07	PPRCHA0_3650		LysR substrate binding domain, Bacterial regulatory helix-turn-helix protein, lysR family
tolB	1260	-2.10195	10.7155	30.3875	3.53803e-08	3.18892e-07	PPRCHA0_4704	Tol-Pal system beta propeller repeat protein TolB	TolB amino-terminal domain, WD40-like Beta Propeller Repeat, WD40-like Beta Propeller Repeat, WD40-like Beta Propeller Repeat
fmt	960	-2.55384	3.99357	30.3788	3.5539e-08	3.19615e-07	PPRCHA0_0023	methionyl-tRNA formyltransferase	Formyl transferase, Formyl transferase, C-terminal domain
PPRCHA0_5091	2055	3.22651	6.85154	30.3774	3.55651e-08	3.19615e-07	PPRCHA0_5091		TonB dependent receptor, TonB-dependent Receptor Plug Domain
pltD	1635	3.08098	4.80764	30.364	3.58118e-08	3.21359e-07	PPRCHA0_2828	putative halogenase PltD
dacB	1461	-1.67369	5.82407	30.3305	3.64346e-08	3.26469e-07	PPRCHA0_1901	D-alanyl-D-alanine carboxypeptidase/D-alanyl-D-alanine-endopeptidase	D-Ala-D-Ala carboxypeptidase 3 (S13) family
PPRCHA0_2457	642	2.21724	3.46381	30.3229	3.65788e-08	3.27281e-07	PPRCHA0_2457	translocator protein%2C LysE family	LysE type translocator
PPRCHA0_5739	624	-2.06877	6.64416	30.3187	3.66584e-08	3.27514e-07	PPRCHA0_5739		NlpC/P60 family
hscB	522	-2.51642	7.7307	30.2205	3.85616e-08	3.44015e-07	PPRCHA0_4911	Fe-S protein assembly co-chaperone HscB	DnaJ domain, HSCB C-terminal oligomerisation domain
rpoC	4200	-2.77586	12.9551	30.2168	3.86341e-08	3.44159e-07	PPRCHA0_5494	DNA-directed RNA polymerase%2C beta' subunit	RNA polymerase Rpb1, domain 2, RNA polymerase Rpb1, domain 2, RNA polymerase Rpb1, domain 5, RNA polymerase Rpb1, domain 3, RNA polymerase Rpb1, domain 1, RNA polymerase Rpb1, domain 4
PPRCHA0_2942	909	4.05004	0.736164	30.1628	3.97264e-08	3.53374e-07	PPRCHA0_2942	transcriptional regulator%2C LysR family	LysR substrate binding domain, Bacterial regulatory helix-turn-helix protein, lysR family
copB	900	4.18378	-1.33751	30.0816	4.14234e-08	3.67934e-07	PPRCHA0_2919	copper resistance protein B	Copper resistance protein B precursor (CopB)
PPRCHA0_5545	2838	-1.88754	9.87359	30.0641	4.17989e-08	3.7073e-07	PPRCHA0_5545		Organic solvent tolerance protein, OstA-like protein
dcd	567	-1.81373	7.14166	30.0424	4.2271e-08	3.74374e-07	PPRCHA0_1282	dCTP deaminase	dUTPase
pdxH	648	-2.26487	6.64074	30.007	4.30495e-08	3.80717e-07	PPRCHA0_1304	pyridoxamine 5'-phosphate oxidase	Pyridoxamine 5'-phosphate oxidase, Pyridoxine 5'-phosphate oxidase C-terminal dimerisation region
PPRCHA0_0367	261	-2.27844	5.37992	29.9568	4.41779e-08	3.90131e-07	PPRCHA0_0367	hypothetical protein	Uncharacterized conserved protein (DUF2164)
PPRCHA0_1323	2181	-1.85011	6.83839	29.9077	4.53118e-08	3.99568e-07	PPRCHA0_1323	hypothetical protein
glpR	756	-2.17699	5.29679	29.8871	4.5794e-08	4.03238e-07	PPRCHA0_4815	glycerol-3-phosphate regulon repressor	DeoR-like helix-turn-helix domain, DeoR C terminal sensor domain
PPRCHA0_4960	795	3.06506	3.38025	29.8566	4.652e-08	4.09042e-07	PPRCHA0_4960		ABC transporter
rplP	414	-2.91859	12.1035	29.8382	4.69637e-08	4.1235e-07	PPRCHA0_5481	ribosomal protein L16	Ribosomal protein L16p/L10e
PPRCHA0_2496	870	-2.17394	5.80043	29.8151	4.75277e-08	4.16257e-07	PPRCHA0_2496	hypothetical protein	Phosphoenolpyruvate phosphomutase
potF	1101	2.59693	4.36887	29.8144	4.7545e-08	4.16257e-07	PPRCHA0_6054	putrescine ABC transporter%2C periplasmic putrescine-binding protein	Bacterial extracellular solute-binding protein
parE	1905	-1.73309	6.84812	29.7791	4.84195e-08	4.23307e-07	PPRCHA0_0550	DNA topoisomerase IV%2C B subunit	Histidine kinase-, DNA gyrase B-, and HSP90-like ATPase, Toprim domain, DNA gyrase B subunit, carboxyl terminus, DNA gyrase B
gabD	1443	-2.08205	8.50406	29.7515	4.91135e-08	4.28761e-07	PPRCHA0_0189	succinate-semialdehyde dehydrogenase	Aldehyde dehydrogenase family
PPRCHA0_2752	1404	3.4623	1.40672	29.7297	4.96671e-08	4.32975e-07	PPRCHA0_2752	amino acid transporter%2C AAT family	Amino acid permease
rpsQ	267	-3.08421	11.8798	29.7178	4.99735e-08	4.35026e-07	PPRCHA0_5479	30S ribosomal protein S17	Ribosomal protein S17
PPRCHA0_1441	2157	2.62238	4.49516	29.6652	5.13489e-08	4.46363e-07	PPRCHA0_1441	TonB-dependent outermembrane receptor	TonB dependent receptor, TonB-dependent Receptor Plug Domain
carA	1137	-1.99941	8.94358	29.649	5.17792e-08	4.48949e-07	PPRCHA0_0840	carbamoyl-phosphate synthase%2C small subunit	Glutamine amidotransferase class-I, Carbamoyl-phosphate synthase small chain, CPSase domain
sucB	1230	-1.77521	9.31342	29.6485	5.17933e-08	4.48949e-07	PPRCHA0_1741	dihydrolipoyllysine-residue succinyltransferase%2C E2 component of oxoglutarate dehydrogenase (succinyl-transferring) complex	2-oxoacid dehydrogenases acyltransferase (catalytic domain), e3 binding domain, Biotin-requiring enzyme
PPRCHA0_1549	1176	2.58708	3.16751	29.6364	5.21157e-08	4.51103e-07	PPRCHA0_1549	mandelate racemase/muconate lactonizing enzyme family protein	Mandelate racemase / muconate lactonizing enzyme, N-terminal domain, Enolase C-terminal domain-like
rumA	1353	-1.62436	6.83285	29.6316	5.22465e-08	4.51596e-07	PPRCHA0_4493	23S rRNA (uracil-5-)-methyltransferase RumA	tRNA (Uracil-5-)-methyltransferase, TRAM domain
ruvB	1059	-1.94024	6.05607	29.6276	5.23541e-08	4.51886e-07	PPRCHA0_4709	Holliday junction DNA helicase RuvB	Holliday junction DNA helicase ruvB N-terminus, Holliday junction DNA helicase ruvB C-terminus
PPRCHA0_3736	1923	3.47857	-0.48375	29.5946	5.32532e-08	4.58999e-07	PPRCHA0_3736		Phytase
PPRCHA0_1501	1182	10.8033	8.98873	29.4686	5.68296e-08	4.89134e-07	PPRCHA0_1501	acetyl-CoA C-acetyltransferase family protein	Thiolase, C-terminal domain, Thiolase, N-terminal domain
glpK	1506	-1.76681	6.93102	29.443	5.75843e-08	4.94382e-07	PPRCHA0_4814	glycerol kinase	FGGY family of carbohydrate kinases, C-terminal domain, FGGY family of carbohydrate kinases, N-terminal domain
PPRCHA0_2165	801	4.1433	7.87229	29.4425	5.76011e-08	4.94382e-07	PPRCHA0_2165	transcriptional regulator%2C LuxR family	Bacterial regulatory proteins, luxR family
hutG_1	939	4.80493	1.6346	29.3525	6.03393e-08	5.17158e-07	PPRCHA0_0352	formimidoylglutamase	Arginase family
mltB	1011	-1.79196	7.74702	29.2884	6.23672e-08	5.3379e-07	PPRCHA0_5373	lytic murein transglycosylase B	Transglycosylase SLT domain
holA	1038	-2.74879	5.04623	29.2269	6.4378e-08	5.50229e-07	PPRCHA0_5364	DNA polymerase III%2C delta subunit	Processivity clamp loader gamma complex DNA pol III C-term, DNA polymerase III, delta subunit
PPRCHA0_3786	321	3.05086	9.79863	29.2134	6.483e-08	5.53319e-07	PPRCHA0_3786		NA
PPRCHA0_5900	1911	-2.28684	5.83617	29.1724	6.62153e-08	5.64354e-07	PPRCHA0_5900	ABC transporter%2C ATP-binding protein	ABC transporter, ABC transporter, ABC transporter
PPRCHA0_4190	615	-3.02848	3.60851	29.137	6.74362e-08	5.73959e-07	PPRCHA0_4190		LysE type translocator
mrdB	1146	-2.12745	6.6806	29.1317	6.76229e-08	5.74748e-07	PPRCHA0_5374	rod shape-determining protein RodA	Cell cycle protein
PPRCHA0_1968	1074	-2.29108	5.04887	29.094	6.89497e-08	5.85211e-07	PPRCHA0_1968	hypothetical protein	FtsJ-like methyltransferase
PPRCHA0_1393	2562	2.40197	3.90716	29.0827	6.93543e-08	5.87828e-07	PPRCHA0_1393	TonB-dependent outermembrane heme receptor	TonB-dependent Receptor Plug Domain, TonB dependent receptor
PPRCHA0_2873	219	3.91917	4.35042	29.0714	6.97578e-08	5.9043e-07	PPRCHA0_2873	hypothetical protein	NA
PPRCHA0_6084	378	4.40614	0.31007	29.0661	6.995e-08	5.91237e-07	PPRCHA0_6084	hypothetical protein
PPRCHA0_2949	1224	3.63866	-0.880143	29.052	7.04602e-08	5.94727e-07	PPRCHA0_2949	hypothetical protein	Secretory lipase
rimI	453	-1.9367	5.58245	29.0367	7.10189e-08	5.97911e-07	PPRCHA0_5170	ribosomal-protein-alanine acetyltransferase	Acetyltransferase (GNAT) domain
cysM	903	-2.65441	5.36803	29.0356	7.10586e-08	5.97911e-07	PPRCHA0_4494	cysteine synthase B	Pyridoxal-phosphate dependent enzyme
PPRCHA0_2862	1695	2.74146	0.663506	29.0314	7.1214e-08	5.97911e-07	PPRCHA0_2862	hypothetical protein	Putative porin
PPRCHA0_1075	1062	-1.85094	6.9398	29.031	7.12288e-08	5.97911e-07	PPRCHA0_1075	permease%2C YjgP/YjgQ family	Predicted permease YjgP/YjgQ family
PPRCHA0_6104	624	-2.27698	4.67954	29.0167	7.17554e-08	6.01186e-07	PPRCHA0_6104	CDP-alcohol phosphatidyltransferase	CDP-alcohol phosphatidyltransferase
PPRCHA0_3461	1050	-1.87666	6.85516	29.0151	7.18158e-08	6.01186e-07	PPRCHA0_3461		NA
PPRCHA0_3703	1359	2.73508	1.44113	28.9763	7.32683e-08	6.12507e-07	PPRCHA0_3703		outer membrane porin, OprD family
PPRCHA0_4373	636	-2.38322	4.23005	28.9163	7.55745e-08	6.30923e-07	PPRCHA0_4373		DSBA-like thioredoxin domain
PPRCHA0_2894	1410	2.26594	5.8118	28.869	7.74414e-08	6.45627e-07	PPRCHA0_2894	transcriptional regulator%2C GntR family/aminotransferase%2C classes I and II	Bacterial regulatory proteins, gntR family, Aminotransferase class I and II
PPRCHA0_0169	8607	3.59057	6.90344	28.8424	7.85118e-08	6.53659e-07	PPRCHA0_0169	adhesin/hemagglutinin%2C HecA family	Haemagluttinin repeat, Haemagluttinin repeat, Haemagluttinin repeat, Haemagluttinin repeat, Haemagluttinin repeat, Haemagluttinin repeat, Haemagluttinin repeat, Haemagluttinin repeat, Haemagluttinin repeat, Haemagluttinin repeat, Pre-toxin domain with VENN motif, haemagglutination activity domain, Haemagluttinin repeat, Haemagluttinin repeat, Haemagluttinin repeat, Haemagluttinin repeat
pvdS	549	2.49357	8.42854	28.8118	7.97626e-08	6.63169e-07	PPRCHA0_4230	RNA polymerase sigma-70 factor%2C ECF subfamily%2C PvdS	Sigma-70, region 4, Sigma-70 region 2
folD	855	-1.73476	7.27797	28.7676	8.16037e-08	6.77555e-07	PPRCHA0_4035	bifunctional protein FolD	Tetrahydrofolate dehydrogenase/cyclohydrolase, NAD(P)-binding domain, Tetrahydrofolate dehydrogenase/cyclohydrolase, catalytic domain
PPRCHA0_4991	225	-3.10744	6.95892	28.75	8.23485e-08	6.82811e-07	PPRCHA0_4991
PPRCHA0_2031	1269	2.76133	3.8039	28.7272	8.33266e-08	6.89985e-07	PPRCHA0_2031	late control gene D protein	Phage late control gene D protein (GPD)
PPRCHA0_2794	567	5.67491	0.49141	28.7169	8.37693e-08	6.92712e-07	PPRCHA0_2794	general secretion pathway protein M	Type II secretion system (T2SS), protein M
PPRCHA0_1090	504	-2.09891	5.44626	28.7129	8.39422e-08	6.93204e-07	PPRCHA0_1090	ErfK/YbiS/YcfS/YnhG family protein	L,D-transpeptidase catalytic domain
ribB	1092	-1.71188	6.57512	28.7017	8.44292e-08	6.96285e-07	PPRCHA0_5426	3%2C4-dihydroxy-2-butanone 4-phosphate synthase/GTP cyclohydrolase II	3,4-dihydroxy-2-butanone 4-phosphate synthase, GTP cyclohydrolase II
glnG	1437	-2.58541	5.00432	28.6896	8.49601e-08	6.99719e-07	PPRCHA0_0382	nitrogen regulation protein	Sigma-54 interaction domain, Bacterial regulatory protein, Fis family, Response regulator receiver domain
gor	1359	-1.7676	6.4268	28.665	8.60437e-08	7.07689e-07	PPRCHA0_3405	glutathione-disulfide reductase	Pyridine nucleotide-disulphide oxidoreductase, Pyridine nucleotide-disulphide oxidoreductase, dimerisation domain
PPRCHA0_1883	990	-1.86468	5.63524	28.6613	8.62116e-08	7.08117e-07	PPRCHA0_1883	hypothetical protein	Alpha/beta hydrolase family
PPRCHA0_1326	369	-2.77965	2.46527	28.6073	8.86467e-08	7.27141e-07	PPRCHA0_1326	hypothetical protein	Putative zinc- or iron-chelating domain
map_1	783	-1.67409	7.15701	28.5696	9.03919e-08	7.40462e-07	PPRCHA0_1182	methionine aminopeptidase%2C type I	Metallopeptidase family M24
maf_1	606	-2.24946	5.17308	28.5295	9.22821e-08	7.54934e-07	PPRCHA0_0907	septum formation protein Maf	Maf-like protein
PPRCHA0_1793	429	-2.00965	4.69246	28.5218	9.26471e-08	7.56907e-07	PPRCHA0_1793	transport energizing protein%2C ExbD/TolR family	Biopolymer transport protein ExbD/TolR
lys1_2	1200	-2.08222	7.19727	28.5039	9.35078e-08	7.6282e-07	PPRCHA0_3556	saccharopine dehydrogenase	Saccharopine dehydrogenase NADP binding domain, Saccharopine dehydrogenase C-terminal domain
valS	2847	-2.06894	7.43177	28.5016	9.36205e-08	7.6282e-07	PPRCHA0_1070	valine-tRNA ligase	Anticodon-binding domain of tRNA, tRNA synthetases class I (I, L, M and V), Valyl tRNA synthetase tRNA binding arm
PPRCHA0_1641	3573	-1.94761	6.94585	28.4567	9.58184e-08	7.79689e-07	PPRCHA0_1641	glycosyltransferase%2C group 2 family	Glycosyl transferase family 2, Glycosyl transferase family 2
fliE	327	-2.336	8.82604	28.4139	9.79589e-08	7.96046e-07	PPRCHA0_1659	flagellar hook-basal body complex protein FliE	Flagellar hook-basal body complex protein FliE
antA	1389	4.38294	5.53809	28.3675	1.00335e-07	8.14276e-07	PPRCHA0_0763	anthranilate 1%2C2-dioxygenase%2C large subunit	Ring hydroxylating alpha subunit (catalytic domain), Rieske [2Fe-2S] domain
PPRCHA0_1668	1395	-1.98723	6.00349	28.3649	1.00471e-07	8.14296e-07	PPRCHA0_1668	flagellar hook-length control protein	Flagellar hook-length control protein FliK
PPRCHA0_1007	1275	2.63402	2.23485	28.3426	1.01633e-07	8.22622e-07	PPRCHA0_1007	outer membrane porin%2C OprD family	outer membrane porin, OprD family
colR	684	-1.84743	5.61224	28.3078	1.03479e-07	8.36452e-07	PPRCHA0_4782	DNA-binding response regulator ColR	Transcriptional regulatory protein, C terminal, Response regulator receiver domain
dut	456	-2.55308	4.29678	28.2686	1.05597e-07	8.52451e-07	PPRCHA0_5961	dUTP diphosphatase	dUTPase
PPRCHA0_0055	756	-3.01126	5.06436	28.2561	1.06282e-07	8.56845e-07	PPRCHA0_0055	gluconate 2-dehydrogenase subunit 3	Gluconate 2-dehydrogenase subunit 3
gcp	1026	-1.89515	6.27504	28.1963	1.09613e-07	8.82536e-07	PPRCHA0_5559	O-sialoglycoprotein endopeptidase	Glycoprotease family
ofaB	13104	3.19616	7.27385	28.1916	1.09882e-07	8.83538e-07	PPRCHA0_2167	non-ribosomal peptide synthetase OfaB	Phosphopantetheine attachment site, Phosphopantetheine attachment site, Phosphopantetheine attachment site, Phosphopantetheine attachment site, AMP-binding enzyme C-terminal domain, AMP-binding enzyme C-terminal domain, AMP-binding enzyme C-terminal domain, AMP-binding enzyme C-terminal domain, Condensation domain, Condensation domain, Condensation domain, Condensation domain, AMP-binding enzyme,…
PPRCHA0_5046	588	-1.82654	5.84336	28.1766	1.10736e-07	8.89233e-07	PPRCHA0_5046		Uncharacterized protein family UPF0016, Uncharacterized protein family UPF0016
PPRCHA0_4348	330	3.03318	8.50953	28.1501	1.12264e-07	9.00325e-07	PPRCHA0_4348		Helix-hairpin-helix motif
PPRCHA0_3412	303	-2.21832	4.7154	28.111	1.14554e-07	9.17487e-07	PPRCHA0_3412		Domain of unknown function (DUF1883)
aruH	1209	4.09936	0.270425	28.0975	1.15354e-07	9.22682e-07	PPRCHA0_2757	arginine/pyruvate transaminase AruH	Aminotransferase class I and II
PPRCHA0_1380	582	-2.24233	4.19748	28.0721	1.16881e-07	9.3367e-07	PPRCHA0_1380	intracellular protease%2C PfpI family	DJ-1/PfpI family
metK	1191	-1.91204	8.43397	28.056	1.17855e-07	9.38959e-07	PPRCHA0_5691	methionine adenosyltransferase	S-adenosylmethionine synthetase, central domain, S-adenosylmethionine synthetase, N-terminal domain, S-adenosylmethionine synthetase, C-terminal domain
PPRCHA0_2099	2577	-1.55829	8.11385	28.0559	1.17864e-07	9.38959e-07	PPRCHA0_2099	hypothetical protein	Tetratricopeptide repeat
PPRCHA0_5708	720	-1.97707	4.68709	28.0536	1.18004e-07	9.38959e-07	PPRCHA0_5708	16S rRNA methyltransferase%2C RsmE family	RNA methyltransferase
PPRCHA0_1650	270	-2.63573	4.10214	28.0171	1.20248e-07	9.55576e-07	PPRCHA0_1650	hypothetical protein	NA
PPRCHA0_2401	3048	3.16866	4.66469	27.9669	1.23411e-07	9.78164e-07	PPRCHA0_2401	phosphotransferase family/peptidase%2C M23 family/aminotransferase%2C class III	Phosphotransferase enzyme family, Peptidase family M23, Aminotransferase class-III
PPRCHA0_1512	1185	5.09964	0.622245	27.9641	1.23588e-07	9.78296e-07	PPRCHA0_1512	transporter%2C major facilitator family	Major Facilitator Superfamily
PPRCHA0_4224	2442	1.9577	5.74777	27.9248	1.26122e-07	9.96393e-07	PPRCHA0_4224		TonB dependent receptor, TonB-dependent Receptor Plug Domain
PPRCHA0_3787	1089	3.00295	3.45675	27.9236	1.262e-07	9.96393e-07	PPRCHA0_3787		Phage Mu protein F like protein
PPRCHA0_3785	717	2.91655	3.81791	27.8805	1.29045e-07	1.01754e-06	PPRCHA0_3785		NA
PPRCHA0_1872	537	-2.05385	5.44037	27.8749	1.29415e-07	1.01914e-06	PPRCHA0_1872	hypothetical protein	Putative ATP-dependant zinc protease
pvdR	1173	2.92154	4.51189	27.8698	1.29761e-07	1.02055e-06	PPRCHA0_4123	efflux transporter%2C RND family%2C MFP subunit	Barrel-sandwich domain of CusB or HlyD membrane-fusion
purT	1182	-2.24268	5.13735	27.8176	1.3331e-07	1.04712e-06	PPRCHA0_1096	phosphoribosylglycinamide formyltransferase 2	ATP-grasp domain
PPRCHA0_4022	1089	2.38605	1.7847	27.795	1.34871e-07	1.05802e-06	PPRCHA0_4022
lpdA_1	1437	-1.98671	10.6119	27.783	1.35716e-07	1.06328e-06	PPRCHA0_1742	dihydrolipoyl dehydrogenase	Pyridine nucleotide-disulphide oxidoreductase, Pyridine nucleotide-disulphide oxidoreductase, dimerisation domain
flgA	762	-2.51238	7.00398	27.7586	1.37435e-07	1.07413e-06	PPRCHA0_4529	flagella basal body P-ring formation protein FlgA	Chaperone for flagella basal body P-ring formation
PPRCHA0_2543	1254	3.01133	1.30042	27.7584	1.37452e-07	1.07413e-06	PPRCHA0_2543	outer membrane porin%2C OprD family	outer membrane porin, OprD family
rnpA	438	-2.06359	10.9464	27.7552	1.37677e-07	1.07452e-06	PPRCHA0_6141	Ribonuclease P protein component	Ribonuclease P
pqqE	1170	-2.13212	4.84097	27.7178	1.40364e-07	1.09408e-06	PPRCHA0_5576	coenzyme PQQ biosynthesis protein E	Iron-sulfur cluster-binding domain, Radical SAM superfamily, 4Fe-4S single cluster domain
PPRCHA0_1381	306	-2.06884	4.83195	27.6183	1.4777e-07	1.15035e-06	PPRCHA0_1381	hypothetical protein	Ribbon-helix-helix domain
PPRCHA0_3407	282	-3.01297	3.10409	27.5623	1.52112e-07	1.18264e-06	PPRCHA0_3407
pap	1515	6.23569	8.90031	27.5006	1.57047e-07	1.21946e-06	PPRCHA0_4380	polyphosphate:AMP phosphotransferase	Polyphosphate kinase 2 (PPK2), Polyphosphate kinase 2 (PPK2)
PPRCHA0_3188	1200	3.02964	2.87796	27.4875	1.58109e-07	1.22615e-06	PPRCHA0_3188		NMT1-like family
ndk	426	-1.8954	10.0709	27.4685	1.59673e-07	1.23671e-06	PPRCHA0_4907	nucleoside diphosphate kinase	Nucleoside diphosphate kinase
PPRCHA0_4399	792	-2.23116	5.65384	27.4571	1.60618e-07	1.2417e-06	PPRCHA0_4399
PPRCHA0_3729	945	8.79031	4.99388	27.4558	1.60724e-07	1.2417e-06	PPRCHA0_3729		Putative MetA-pathway of phenol degradation
phlD	1050	-2.71683	5.76232	27.4086	1.64693e-07	1.27076e-06	PPRCHA0_5861	type III polyketide synthase PhlD	Chalcone and stilbene synthases, N-terminal domain, Chalcone and stilbene synthases, C-terminal domain
gltX	1482	-1.6738	7.12539	27.3761	1.67485e-07	1.29067e-06	PPRCHA0_2085	glutamate-tRNA ligase	tRNA synthetases class I (E and Q), catalytic domain
PPRCHA0_4105	2169	3.02149	1.72981	27.3532	1.69482e-07	1.30441e-06	PPRCHA0_4105		TonB dependent receptor, TonB-dependent Receptor Plug Domain
PPRCHA0_2039	1548	2.11037	4.23544	27.3256	1.71916e-07	1.32148e-06	PPRCHA0_2039	putative tail fiber protein	Phage tail-collar fibre protein
PPRCHA0_2157	825	-1.99972	6.02284	27.2588	1.77959e-07	1.36622e-06	PPRCHA0_2157	hypothetical protein	NA
ccoG_2	1416	2.2234	7.75941	27.2326	1.8039e-07	1.38314e-06	PPRCHA0_2895	cytochrome c oxidase accessory protein CcoG	IG-like fold at C-terminal of FixG, putative oxidoreductase, 4Fe-4S binding domain, 4Fe-4S dicluster domain
PPRCHA0_3648	543	5.27228	0.875311	27.1933	1.841e-07	1.40982e-06	PPRCHA0_3648
dacA	1158	-1.95378	9.03623	27.158	1.87489e-07	1.43397e-06	PPRCHA0_5371	D-alanyl-D-alanine carboxypeptidase DacA	Penicillin-binding protein 5, C-terminal domain, D-alanyl-D-alanine carboxypeptidase
PPRCHA0_4701	648	-2.09066	6.35916	27.127	1.90515e-07	1.45529e-06	PPRCHA0_4701		Radical SAM superfamily, 4Fe-4S single cluster domain
PPRCHA0_5186	336	-2.04844	5.61142	27.0784	1.95369e-07	1.49052e-06	PPRCHA0_5186		tRNA pseudouridine synthase C
rnhB	654	-2.32724	5.57833	27.0539	1.97861e-07	1.50764e-06	PPRCHA0_1197	ribonuclease HII	Ribonuclease HII
PPRCHA0_0150	759	3.04245	1.63322	27.0388	1.99411e-07	1.51756e-06	PPRCHA0_0150	hypothetical protein	Protein of unknown function (DUF3142)
kdsD	975	-1.53677	6.49524	27.0152	2.01863e-07	1.53431e-06	PPRCHA0_0928	arabinose 5-phosphate isomerase	SIS domain, CBS domain, CBS domain
argE_1	1164	10.7987	10.2343	26.9985	2.03611e-07	1.54567e-06	PPRCHA0_3542	acetylornithine deacetylase	Peptidase dimerisation domain, Peptidase family M20/M25/M40
PPRCHA0_5459	1395	-1.55019	7.90439	26.9712	2.06505e-07	1.5657e-06	PPRCHA0_5459		Major Facilitator Superfamily
mviN	1617	-1.51622	6.15013	26.9463	2.09189e-07	1.58307e-06	PPRCHA0_5251	integral membrane protein MviN	MviN-like protein
PPRCHA0_0895	192	3.04106	4.91483	26.9436	2.09475e-07	1.58307e-06	PPRCHA0_0895	hypothetical protein	NA
hpaH	804	3.28237	0.132738	26.9427	2.09573e-07	1.58307e-06	PPRCHA0_3382	2-oxo-hepta-3-ene-1%2C7-dioic acid hydratase	Fumarylacetoacetate (FAA) hydrolase family
mdeA	1275	2.6783	1.81362	26.8998	2.14282e-07	1.61664e-06	PPRCHA0_3855	methionine gamma-lyase	Cys/Met metabolism PLP-dependent enzyme
PPRCHA0_1334	117	5.66128	12.5042	26.8952	2.1479e-07	1.61847e-06	PPRCHA0_1334	hypothetical protein
nuoL	1854	-1.66326	7.46003	26.8595	2.18791e-07	1.64659e-06	PPRCHA0_3955	NADH-quinone oxidoreductase%2C L subunit	Proton-conducting membrane transporter, NADH-Ubiquinone oxidoreductase (complex I), chain 5 N-terminus
iscX	201	-2.79955	7.3249	26.8352	2.2156e-07	1.66538e-06	PPRCHA0_4908	FeS assembly protein IscX	Iron-sulphur cluster assembly
metQ2	774	-1.92718	6.66737	26.8257	2.22658e-07	1.67158e-06	PPRCHA0_0073	D-methionine ABC transporter%2C periplasmic methionine-binding lipoprotein MetQ	NLPA lipoprotein
rplE	540	-2.96694	13.184	26.8166	2.2371e-07	1.67741e-06	PPRCHA0_5476	ribosomal protein L5	Ribosomal protein L5, ribosomal L5P family C-terminus
acs	1704	2.21794	6.31896	26.749	2.31668e-07	1.73496e-06	PPRCHA0_3983	long-chain-fatty-acid-CoA ligase	AMP-binding enzyme C-terminal domain, AMP-binding enzyme
PPRCHA0_0051	546	-4.72938	2.7296	26.7346	2.33401e-07	1.7458e-06	PPRCHA0_0051	hypothetical protein	Bacterial transferase hexapeptide (six repeats), Bacterial transferase hexapeptide (six repeats)
PPRCHA0_3702	1350	3.76961	0.987139	26.6944	2.38311e-07	1.78034e-06	PPRCHA0_3702		Sugar (and other) transporter, Sugar (and other) transporter
PPRCHA0_1432	777	3.65527	0.161546	26.6626	2.42266e-07	1.80653e-06	PPRCHA0_1432	transcriptional regulator%2C AraC family	Helix-turn-helix domain, PAS fold
PPRCHA0_3767	765	4.48057	0.679651	26.6596	2.42645e-07	1.80653e-06	PPRCHA0_3767		Prokaryotic homologs of the JAB domain, NlpC/P60 family
PPRCHA0_5210	168	-3.40137	3.07535	26.6591	2.42704e-07	1.80653e-06	PPRCHA0_5210
pyrP	1275	-2.76358	5.68474	26.6497	2.43889e-07	1.81314e-06	PPRCHA0_5063	uracil permease	Permease family
hemB_1	975	-1.99782	5.23477	26.6285	2.46578e-07	1.83091e-06	PPRCHA0_2328	porphobilinogen synthase	Delta-aminolevulinic acid dehydratase
PPRCHA0_1808	528	-1.92749	11.4261	26.6001	2.50234e-07	1.8558e-06	PPRCHA0_1808	hypothetical protein	Uncharacterized ACR, COG1399
recC	3453	-1.56364	6.42814	26.5943	2.50978e-07	1.85906e-06	PPRCHA0_0744	exodeoxyribonuclease V%2C gamma subunit	Exodeoxyribonuclease V, gamma subunit
purC	714	-1.87088	7.71231	26.5731	2.53755e-07	1.87736e-06	PPRCHA0_1482	phosphoribosylaminoimidazolesuccinocarboxamide synthase	SAICAR synthetase
hisD	1329	-1.77615	5.65605	26.5124	2.61853e-07	1.93492e-06	PPRCHA0_0937	histidinol dehydrogenase	Histidinol dehydrogenase
pasA	525	-1.68213	6.12731	26.4908	2.64802e-07	1.95436e-06	PPRCHA0_1983	PasA protein	NA
PPRCHA0_1495	450	3.34687	2.26888	26.4848	2.65623e-07	1.95805e-06	PPRCHA0_1495	thioesterase family protein	Thioesterase superfamily
kdsB	765	-2.6707	4.1728	26.4719	2.67396e-07	1.96874e-06	PPRCHA0_1796	3-deoxy-D-manno-octulosonate cytidylyltransferase	Cytidylyltransferase
glmM	1338	-1.62148	8.18716	26.4182	2.7494e-07	2.02185e-06	PPRCHA0_0848	phosphoglucosamine mutase	Phosphoglucomutase/phosphomannomutase, C-terminal domain, Phosphoglucomutase/phosphomannomutase, alpha/beta/alpha domain II, Phosphoglucomutase/phosphomannomutase, alpha/beta/alpha domain I, Phosphoglucomutase/phosphomannomutase, alpha/beta/alpha domain III
PPRCHA0_2280	1350	-2.30854	5.33825	26.3716	2.81649e-07	2.0687e-06	PPRCHA0_2280	amino acid transporter%2C AAT family	Amino acid permease
PPRCHA0_2172	726	-2.72847	7.84662	26.3289	2.87943e-07	2.1108e-06	PPRCHA0_2172	putative gnat family acetyltransferase	Acetyltransferase (GNAT) family
PPRCHA0_2789	441	8.84605	4.91449	26.3281	2.88071e-07	2.1108e-06	PPRCHA0_2789	putative general secretion pathway protein C	Type II secretion system protein C
PPRCHA0_1683	621	-2.12678	5.79535	26.3251	2.88508e-07	2.11146e-06	PPRCHA0_1683	hypothetical protein	Bacterial transferase hexapeptide (six repeats), Bacterial transferase hexapeptide (six repeats)
PPRCHA0_0528	1152	-1.84968	6.5052	26.3192	2.8939e-07	2.11539e-06	PPRCHA0_0528	glycosyltransferase%2C group 1 family	Glycosyltransferase Family 4, Glycosyl transferases group 1
PPRCHA0_1780	771	-1.78406	7.15769	26.314	2.90177e-07	2.1186e-06	PPRCHA0_1780	hypothetical protein
metG	2046	-1.59529	7.73513	26.2973	2.92694e-07	2.13443e-06	PPRCHA0_4790	methionine-tRNA ligase	tRNA synthetases class I (M), Putative tRNA binding domain
PPRCHA0_1820	639	-1.64376	7.6132	26.2772	2.95761e-07	2.15423e-06	PPRCHA0_1820	transcriptional regulator%2C TetR family	Bacterial regulatory proteins, tetR family
fepD	1041	3.79093	2.86575	26.2726	2.9647e-07	2.15682e-06	PPRCHA0_3642	ferric enterobactin ABC transporter%2C permease protein FepD	FecCD transport family
PPRCHA0_1038	414	3.53978	4.184	26.2226	3.04243e-07	2.21073e-06	PPRCHA0_1038	glyoxalase family protein	Glyoxalase/Bleomycin resistance protein/Dioxygenase superfamily
PPRCHA0_1044	741	3.10693	7.22059	26.1804	3.10956e-07	2.25683e-06	PPRCHA0_1044	methyltransferase%2C UbiE/COQ5 family	Methyltransferase domain
rluC	957	-1.80293	6.86684	26.0817	3.27271e-07	2.3708e-06	PPRCHA0_1804	ribosomal large subunit pseudouridine synthase C	RNA pseudouridylate synthase, S4 domain
PPRCHA0_5778	978	4.35061	5.83052	26.0807	3.27435e-07	2.3708e-06	PPRCHA0_5778	hypothetical protein	P-aminobenzoate N-oxygenase AurF
PPRCHA0_3547	1020	2.86637	1.93998	26.0704	3.29188e-07	2.38068e-06	PPRCHA0_3547		Arabinose-binding domain of AraC transcription regulator, N-term, Helix-turn-helix domain
hisB	594	-2.00484	6.26367	26.0651	3.30105e-07	2.38448e-06	PPRCHA0_0365	imidazoleglycerol-phosphate dehydratase	Imidazoleglycerol-phosphate dehydratase
hepA/rapA	2850	-2.07132	7.18466	26.0432	3.33862e-07	2.40877e-06	PPRCHA0_1328	RNA polymerase-associated helicase protein HepA/RapA	Helicase conserved C-terminal domain, RNA polymerase recycling family C-terminal, SNF2 family N-terminal domain
atpF	471	-2.06451	11.1358	26.0385	3.34683e-07	2.41185e-06	PPRCHA0_6129	ATP synthase F0%2C B subunit	ATP synthase B/B' CF(0)
purD	1290	-2.37825	6.19309	26.0173	3.38372e-07	2.43556e-06	PPRCHA0_0672	phosphoribosylamine-glycine ligase	Phosphoribosylglycinamide synthetase, N domain, Phosphoribosylglycinamide synthetase, ATP-grasp (A) domain, Phosphoribosylglycinamide synthetase, C domain
PPRCHA0_1713	1209	-2.90362	2.83287	26.0138	3.38978e-07	2.43705e-06	PPRCHA0_1713	transporter%2C major facilitator family	Major Facilitator Superfamily
PPRCHA0_2389	1515	2.48231	3.28403	25.9996	3.41485e-07	2.45219e-06	PPRCHA0_2389	WD repeat protein	2OG-Fe(II) oxygenase superfamily, WD domain, G-beta repeat, WD domain, G-beta repeat
hpaG_2	801	2.99434	0.969871	25.9786	3.45217e-07	2.47608e-06	PPRCHA0_3377	4-hydroxyphenylacetate degradation isomerase/decarboxylase domain protein	Fumarylacetoacetate (FAA) hydrolase family
PPRCHA0_3371	1068	5.08907	-1.45647	25.966	3.47491e-07	2.48947e-06	PPRCHA0_3371		Zinc-binding dehydrogenase, Alcohol dehydrogenase GroES-like domain
PPRCHA0_2271	1395	3.17729	2.24272	25.929	3.54213e-07	2.53465e-06	PPRCHA0_2271	hypothetical protein	Domain of unknown function (DUF1338)
rpsB	738	-2.29271	12.7196	25.8975	3.60041e-07	2.57335e-06	PPRCHA0_1183	ribosomal protein S2	Ribosomal protein S2
PPRCHA0_5023	1137	2.65663	6.781	25.8753	3.642e-07	2.59802e-06	PPRCHA0_5023	acyl-CoA dehydrogenase	Acyl-CoA dehydrogenase, N-terminal domain, Acyl-CoA dehydrogenase, middle domain, Acyl-CoA dehydrogenase, C-terminal domain
ssb	510	-1.83925	7.66767	25.8732	3.64595e-07	2.59802e-06	PPRCHA0_5458	Single-stranded DNA-binding protein	Single-strand binding protein family
PPRCHA0_0949	1104	-2.27369	6.12868	25.8723	3.64768e-07	2.59802e-06	PPRCHA0_0949	oxidoreductase%2C FAD/FMN dependent	NADH:flavin oxidoreductase / NADH oxidase family
flgC	444	-2.59042	7.23969	25.8644	3.66262e-07	2.60562e-06	PPRCHA0_4525	flagellar basal-body rod protein FlgC	Flagellar basal body rod FlgEFG protein C-terminal, Flagella basal body rod protein
PPRCHA0_1480	1116	-1.79673	7.62935	25.848	3.69382e-07	2.62476e-06	PPRCHA0_1480	putative lipoprotein	NlpB/DapX lipoprotein
PPRCHA0_3490	1755	3.89851	-0.182336	25.8282	3.732e-07	2.64881e-06	PPRCHA0_3490	acyl-CoA dehydrogenase MmgC	Acyl-CoA dehydrogenase, C-terminal domain, Acyl-CoA dehydrogenase N terminal, Acetyl-CoA dehydrogenase C-terminal like, Acyl-CoA dehydrogenase, middle domain, Acyl-CoA dehydrogenase, N-terminal domain
PPRCHA0_5690	996	-1.77596	7.79544	25.8046	3.77781e-07	2.67822e-06	PPRCHA0_5690		Helix-turn-helix domain, Methyltransferase domain
PPRCHA0_3540	1449	3.15608	0.877751	25.7949	3.79692e-07	2.6884e-06	PPRCHA0_3540		Amino acid permease
amtB	1338	-2.15363	7.64397	25.7928	3.80103e-07	2.6884e-06	PPRCHA0_5926	ammonium transporter	Ammonium Transporter Family
PPRCHA0_3788	1464	2.44634	5.07298	25.7906	3.80538e-07	2.6884e-06	PPRCHA0_3788		Domain of unknown function (DUF4055)
PPRCHA0_1916	504	-2.31852	4.75756	25.7767	3.83298e-07	2.70477e-06	PPRCHA0_1916	hypothetical protein	GrpB protein
PPRCHA0_0786	384	-3.45527	5.95403	25.764	3.8581e-07	2.71936e-06	PPRCHA0_0786	hypothetical protein
PPRCHA0_1071	489	-2.73454	3.80513	25.7333	3.92e-07	2.75981e-06	PPRCHA0_1071	hypothetical protein	NA
PPRCHA0_1695	885	-2.00472	6.96436	25.6989	3.99058e-07	2.80626e-06	PPRCHA0_1695	OmpA/MotB domain protein	Membrane MotB of proton-channel complex MotA/MotB, OmpA family
rplT	357	-2.02945	12.7407	25.6734	4.04372e-07	2.83791e-06	PPRCHA0_2141	ribosomal protein L20	Ribosomal protein L20
PPRCHA0_0820	420	3.42999	-0.743198	25.6728	4.04486e-07	2.83791e-06	PPRCHA0_0820	hypothetical protein	SnoaL-like domain
PPRCHA0_3299	324	5.52986	-1.26198	25.6176	4.16223e-07	2.9169e-06	PPRCHA0_3299		Protein of unknown function (DUF2388)
urtA	1266	-2.55148	4.04697	25.5484	4.31418e-07	3.01993e-06	PPRCHA0_0645	urea ABC transporter%2C periplasmic urea-binding protein	Periplasmic binding protein domain
glcE	1065	3.85614	2.01039	25.5443	4.32348e-07	3.02297e-06	PPRCHA0_2305	glycolate oxidase%2C subunit GlcE	FAD binding domain
PPRCHA0_5314	1623	3.60978	0.410481	25.5228	4.37178e-07	3.05325e-06	PPRCHA0_5314		HAMP domain, Four helix bundle sensory module for signal transduction, Methyl-accepting chemotaxis protein (MCP) signalling domain
PPRCHA0_4081	2442	3.31557	4.17598	25.4961	4.43278e-07	3.09232e-06	PPRCHA0_4081		TonB dependent receptor, TonB-dependent Receptor Plug Domain, Secretin and TonB N terminus short domain
ygfZ	942	-2.20966	6.29372	25.483	4.46303e-07	3.10655e-06	PPRCHA0_1466	folate-binding protein YgfZ	Aminomethyltransferase folate-binding domain
xdhA	1455	2.30186	6.61783	25.4828	4.46335e-07	3.10655e-06	PPRCHA0_1910	xanthine dehydrogenase%2C small subunit	[2Fe-2S] binding domain, 2Fe-2S iron-sulfur cluster binding domain, CO dehydrogenase flavoprotein C-terminal domain, FAD binding domain in molybdopterin dehydrogenase
PPRCHA0_4959	921	8.10941	9.92671	25.3671	4.73924e-07	3.29482e-06	PPRCHA0_4959		Bacterial regulatory helix-turn-helix protein, lysR family, LysR substrate binding domain
gntT	1353	-1.866	7.20703	25.3471	4.78874e-07	3.32545e-06	PPRCHA0_4619	high-affinity gluconate transporter GntT	GntP family permease
serS	1281	-1.93546	6.57814	25.3316	4.82743e-07	3.34724e-06	PPRCHA0_3923	serine-tRNA ligase	Seryl-tRNA synthetase N-terminal domain, tRNA synthetase class II core domain (G, H, P, S and T)
PPRCHA0_5077	309	-4.45749	3.30723	25.3294	4.83298e-07	3.34724e-06	PPRCHA0_5077		Putative zinc- or iron-chelating domain
PPRCHA0_4388	153	3.67857	8.41307	25.3279	4.83654e-07	3.34724e-06	PPRCHA0_4388		Protein of unknown function (DUF3309)
mreB	1038	-1.62081	8.88665	25.3131	4.87382e-07	3.36922e-06	PPRCHA0_0904	rod shape-determining protein MreB	MreB/Mbl protein
blc	570	-1.96309	6.60827	25.2961	4.91691e-07	3.39517e-06	PPRCHA0_0402	outer membrane lipoprotein Blc	Lipocalin-like domain
pobR	891	2.94544	2.91608	25.2869	4.94043e-07	3.40756e-06	PPRCHA0_5093	transcriptional regulator PobR	Helix-turn-helix domain, AraC-like ligand binding domain
waaA	1281	3.04521	4.61127	25.2324	5.08206e-07	3.5013e-06	PPRCHA0_0541	3-deoxy-D-manno-octulosonic-acid transferase	3-Deoxy-D-manno-octulosonic-acid transferase (kdotransferase)
cc4	474	-1.72809	8.1115	25.1927	5.18788e-07	3.57018e-06	PPRCHA0_0087	Cytochrome c4	Cytochrome c
rplS	351	-2.46707	11.1854	25.1733	5.24014e-07	3.60208e-06	PPRCHA0_1104	ribosomal protein L19	Ribosomal protein L19
PPRCHA0_2986	2001	-2.02938	4.99176	25.1569	5.28509e-07	3.6289e-06	PPRCHA0_2986	peptidase%2C U32 family	Peptidase family U32, Collagenase
rng	1458	-1.50271	6.93967	25.142	5.32598e-07	3.65287e-06	PPRCHA0_0908	ribonuclease G	S1 RNA binding domain, Ribonuclease E/G family
atsR	1023	3.06475	3.11424	25.1315	5.35521e-07	3.6688e-06	PPRCHA0_0211	sulfate ester ABC transporter%2C periplasmic sulfate ester-binding protein AtsR	NMT1/THI5 like
PPRCHA0_2702	1122	-2.07881	4.361	25.1116	5.41072e-07	3.70268e-06	PPRCHA0_2702	putrescine ABC transporter%2C periplasmic putrescine-binding protein%2C PotF family	Bacterial extracellular solute-binding protein
PPRCHA0_1556	615	-2.09473	4.9534	25.0898	5.47204e-07	3.74045e-06	PPRCHA0_1556	RNA polymerase sigma factor%2C sigma-70 family	Sigma-70, region 4, Sigma-70 region 2
mtlE	1311	3.0232	2.26552	25.0856	5.48421e-07	3.74458e-06	PPRCHA0_3078	polyol ABC transporter%2C periplasmic polyol-binding protein MtlE	Bacterial extracellular solute-binding protein
PPRCHA0_5073	1248	-2.59809	5.127	25.0563	5.56806e-07	3.79759e-06	PPRCHA0_5073		Flavin containing amine oxidoreductase
PPRCHA0_3553	1440	3.48681	-0.731053	25.0487	5.59008e-07	3.80836e-06	PPRCHA0_3553		Amidase
PPRCHA0_4552	288	-2.21131	5.39	25.0123	5.69663e-07	3.87293e-06	PPRCHA0_4552		NA
minD	813	-1.6496	8.85863	25.012	5.69754e-07	3.87293e-06	PPRCHA0_4429	septum site-determining protein MinD	CobQ/CobB/MinD/ParA nucleotide binding domain
PPRCHA0_2283	645	-2.60313	3.60468	24.9979	5.73918e-07	3.89296e-06	PPRCHA0_2283	isochorismatase family protein	Isochorismatase family
PPRCHA0_5299	1293	-2.23433	4.82682	24.9977	5.73974e-07	3.89296e-06	PPRCHA0_5299		Permease family
PPRCHA0_0160	891	-2.2727	4.38287	24.9251	5.96002e-07	4.03788e-06	PPRCHA0_0160	auxiliary transport protein%2C membrane fusion protein family	HlyD family secretion protein, Biotin-lipoyl like
PPRCHA0_5343	1101	-2.80824	5.38997	24.9145	5.99287e-07	4.05564e-06	PPRCHA0_5343
PPRCHA0_2390	609	3.54411	1.77297	24.8825	6.09316e-07	4.11895e-06	PPRCHA0_2390	transcriptional regulator%2C TetR family	BetI-type transcriptional repressor, C-terminal, Bacterial regulatory proteins, tetR family
rfaF	1035	-1.86746	5.68125	24.8775	6.10925e-07	4.12526e-06	PPRCHA0_0516	lipopolysaccharide heptosyltransferase II	Glycosyltransferase family 9 (heptosyltransferase)
PPRCHA0_3536	552	-2.95362	4.87303	24.8673	6.14161e-07	4.14254e-06	PPRCHA0_3536		Phage Tail Collar Domain
dnaN	1104	-1.74834	7.66623	24.8443	6.21527e-07	4.1876e-06	PPRCHA0_0002	DNA polymerase III%2C beta subunit	DNA polymerase III beta subunit, central domain, DNA polymerase III beta subunit, C-terminal domain, DNA polymerase III beta subunit, N-terminal domain
flgF	741	-2.19487	8.28699	24.8065	6.33838e-07	4.26584e-06	PPRCHA0_1634	flagellar basal-body rod protein FlgF	Flagella basal body rod protein, Flagellar basal body rod FlgEFG protein C-terminal
cysI_2	1659	-2.14247	7.54047	24.8028	6.35043e-07	4.26925e-06	PPRCHA0_3684	sulfite reductase (NADPH) hemoprotein%2C beta-component	Nitrite/Sulfite reductase ferredoxin-like half domain, Nitrite/Sulfite reductase ferredoxin-like half domain, Nitrite and sulphite reductase 4Fe-4S domain, Nitrite and sulphite reductase 4Fe-4S domain
PPRCHA0_3035	1692	3.42277	-0.329126	24.7746	6.44419e-07	4.32752e-06	PPRCHA0_3035	AMP-binding enzyme	AMP-binding enzyme C-terminal domain, AMP-binding enzyme
lolA	624	-1.83694	5.75923	24.7616	6.48765e-07	4.35192e-06	PPRCHA0_3926	outer membrane lipoprotein carrier protein LolA	Outer membrane lipoprotein carrier protein LolA
PPRCHA0_2987	381	-2.41143	5.65024	24.7143	6.64889e-07	4.45519e-06	PPRCHA0_2987	endoribonuclease L-PSP family protein	Endoribonuclease L-PSP
atuB	870	3.03812	0.968601	24.6567	6.85063e-07	4.58358e-06	PPRCHA0_4235	putative citronellol/citronellal dehydrogenase AtuB	Enoyl-(Acyl carrier protein) reductase
purK	1083	-2.28923	4.9616	24.6553	6.8555e-07	4.58358e-06	PPRCHA0_6033	phosphoribosylaminoimidazole carboxylase%2C ATPase subunit	ATP-grasp domain
PPRCHA0_1496	1704	2.42417	2.1944	24.6348	6.92879e-07	4.62752e-06	PPRCHA0_1496	AMP-binding enzyme	AMP-binding enzyme, AMP-binding enzyme C-terminal domain
lolE	1245	-1.63728	5.95026	24.6131	7.0075e-07	4.67393e-06	PPRCHA0_2003	lipoprotein-releasing system%2C transmembrane protein LolE	FtsX-like permease family, MacB-like periplasmic core domain
PPRCHA0_4027	1206	4.17266	0.835681	24.6109	7.01552e-07	4.67393e-06	PPRCHA0_4027		Major Facilitator Superfamily
pfeS	1338	4.1629	3.1654	24.6093	7.02122e-07	4.67393e-06	PPRCHA0_2710	sensor protein PfeS	His Kinase A (phospho-acceptor) domain, Sensor domain of 2-component histidine kinase, HAMP domain, Histidine kinase-, DNA gyrase B-, and HSP90-like ATPase
fdx	342	-2.41804	7.18345	24.5884	7.09771e-07	4.71971e-06	PPRCHA0_4909	ferredoxin%2C 2Fe-2S type%2C ISC system	2Fe-2S iron-sulfur cluster binding domain
PPRCHA0_3700	1413	3.84591	-0.351876	24.5439	7.26342e-07	4.82465e-06	PPRCHA0_3700		Amidase
sstT	1233	-1.91248	5.24469	24.5416	7.27221e-07	4.82524e-06	PPRCHA0_4043	serine/threonine transporter SstT	Sodium:dicarboxylate symporter family
PPRCHA0_5765	1002	6.74492	7.38457	24.52	7.35424e-07	4.87438e-06	PPRCHA0_5765	alpha/beta hydrolase family protein	alpha/beta hydrolase fold
trpE	1488	-1.65442	6.92975	24.5056	7.40925e-07	4.90552e-06	PPRCHA0_5528	anthranilate synthase%2C component I	chorismate binding enzyme, Anthranilate synthase component I, N terminal region
PPRCHA0_3053	885	-2.83721	5.83876	24.4753	7.5269e-07	4.97802e-06	PPRCHA0_3053	polysaccharide deacetylase family protein	Polysaccharide deacetylase
aspA	1425	-2.20559	8.24758	24.4705	7.5455e-07	4.98493e-06	PPRCHA0_6036	aspartate ammonia-lyase	Lyase, Fumarase C C-terminus
PPRCHA0_4010	1326	3.41627	0.713525	24.4441	7.64971e-07	5.04831e-06	PPRCHA0_4010		Major Facilitator Superfamily
fitH	981	-2.20268	4.58394	24.4316	7.69949e-07	5.07569e-06	PPRCHA0_3009	response regulator FitH	Response regulator receiver domain
styD	1488	3.0176	1.59488	24.4241	7.7295e-07	5.08567e-06	PPRCHA0_3223	phenylacetaldehyde dehydrogenase	Aldehyde dehydrogenase family
PPRCHA0_6070	2865	1.69903	4.96687	24.4237	7.73129e-07	5.08567e-06	PPRCHA0_6070	sensory box/GGDEF domain/EAL domain protein	EAL domain, PAS domain, Diguanylate cyclase, GGDEF domain, PAS fold
ppiC_2	276	-3.24978	2.67311	24.3896	7.86925e-07	5.17086e-06	PPRCHA0_3597	peptidyl-prolyl cis-trans isomerase C	PPIC-type PPIASE domain
PPRCHA0_3683	114	4.18449	10.7734	24.3778	7.91755e-07	5.19701e-06	PPRCHA0_3683
PPRCHA0_2516	1314	3.14059	0.867001	24.3449	8.05378e-07	5.28076e-06	PPRCHA0_2516	FAD dependent oxidoreductase	FAD dependent oxidoreductase
thrS_2	1890	3.16758	0.812724	24.3339	8.09993e-07	5.30532e-06	PPRCHA0_6093	threonine-tRNA ligase	tRNA synthetase class II core domain (G, H, P, S and T), Threonyl and Alanyl tRNA synthetase second additional domain, TGS domain, Anticodon binding domain
PPRCHA0_2133	213	-2.67336	4.37926	24.3087	8.20668e-07	5.36949e-06	PPRCHA0_2133	hypothetical protein	NA
hpaE	1461	2.42853	1.6807	24.2527	8.44866e-07	5.5219e-06	PPRCHA0_3378	5-carboxymethyl-2-hydroxymuconate semialdehyde dehydrogenase	Aldehyde dehydrogenase family
lpxH	753	-2.22291	5.40916	24.2312	8.54376e-07	5.57809e-06	PPRCHA0_3963	UDP-2%2C3-diacylglucosamine hydrolase	Calcineurin-like phosphoesterase superfamily domain
nuoF	1356	-1.70259	6.04182	24.213	8.6248e-07	5.62499e-06	PPRCHA0_3949	NADH-quinone oxidoreductase%2C F subunit	NADH-ubiquinone oxidoreductase-F iron-sulfur binding region, Respiratory-chain NADH dehydrogenase 51 Kd subunit
cobO	612	-2.10346	4.8927	24.2098	8.63906e-07	5.62829e-06	PPRCHA0_4477	cob(I)yrinic acid a%2Cc-diamide adenosyltransferase	Cob(I)alamin adenosyltransferase N terminal, ATP:corrinoid adenosyltransferase BtuR/CobO/CobP
PPRCHA0_0554	711	-1.9809	6.46609	24.199	8.6876e-07	5.65388e-06	PPRCHA0_0554	lipoprotein of unknown function%2C DUF330 family	ABC-type transport auxiliary lipoprotein component
llpA2	843	2.61307	9.5941	24.171	8.81519e-07	5.73081e-06	PPRCHA0_2151	bacteriocin LlpA2	D-mannose binding lectin
ispF	474	-1.80301	5.52313	24.1461	8.92955e-07	5.79899e-06	PPRCHA0_1209	2-C-methyl-D-erythritol 2%2C4-cyclodiphosphate synthase	YgbB family
PPRCHA0_3253	816	-1.52665	6.22785	24.1143	9.07858e-07	5.88951e-06	PPRCHA0_3253		CheR methyltransferase, all-alpha domain, CheR methyltransferase, SAM binding domain
trmJ	774	-1.52472	5.91492	24.0777	9.25257e-07	5.99602e-06	PPRCHA0_4918	tRNA (cytidine/uridine-2'-O-)-methyltransferase TrmJ	SpoU rRNA Methylase family
PPRCHA0_4174	684	4.82203	-0.977877	24.0743	9.26888e-07	6.00023e-06	PPRCHA0_4174
PPRCHA0_0948	483	-1.66221	7.83099	24.06	9.33822e-07	6.03486e-06	PPRCHA0_0948	glutathione peroxidase%2C BtuE family	Glutathione peroxidase
gspD	2385	2.51403	1.88173	24.0591	9.34213e-07	6.03486e-06	PPRCHA0_2795	general secretion pathway protein D	Bacterial type II/III secretion system short domain, Bacterial type II/III secretion system short domain, Bacterial type II/III secretion system short domain, Bacterial type II and III secretion system protein
sdhD	369	-1.60761	9.07233	23.9629	9.82108e-07	6.33087e-06	PPRCHA0_1737	succinate dehydrogenase%2C hydrophobic membrane anchor protein	Succinate dehydrogenase/Fumarate reductase transmembrane subunit
PPRCHA0_2542	1305	3.47402	1.7447	23.9013	1.01404e-06	6.52979e-06	PPRCHA0_2542	citrate transporter family protein	Citrate transporter
PPRCHA0_3685	495	-2.46571	5.47973	23.8466	1.04328e-06	6.71105e-06	PPRCHA0_3685		Bacterial protein of unknown function (DUF934)
yhgI	585	-1.7321	7.2649	23.8321	1.05115e-06	6.75458e-06	PPRCHA0_3678	IscR-regulated protein YhgI	Iron-sulphur cluster biosynthesis, NifU-like domain
PPRCHA0_2055	879	3.28032	0.476067	23.8251	1.055e-06	6.77214e-06	PPRCHA0_2055	Presumed capsid-scaffolding protein	Phage capsid scaffolding protein (GPO) serine peptidase
PPRCHA0_4858	2040	2.26466	2.29572	23.8097	1.06347e-06	6.81935e-06	PPRCHA0_4858		TonB-dependent Receptor Plug Domain, TonB dependent receptor
tuf_5	1194	-1.87322	11.6228	23.7584	1.09218e-06	6.99281e-06	PPRCHA0_5502	translation elongation factor Tu	Elongation factor Tu GTP binding domain, Elongation factor Tu domain 2, Elongation factor Tu C-terminal domain
PPRCHA0_5771	1596	2.32274	4.46913	23.7573	1.09281e-06	6.99281e-06	PPRCHA0_5771	oxidoreductase%2C GMC family	GMC oxidoreductase, GMC oxidoreductase
upp	639	-1.87817	5.84994	23.7458	1.09937e-06	7.02745e-06	PPRCHA0_5062	uracil phosphoribosyltransferase	Uracil phosphoribosyltransferase
murI	804	-2.08259	4.76172	23.7355	1.10526e-06	7.05771e-06	PPRCHA0_5079	glutamate racemase	Asp/Glu/Hydantoin racemase
PPRCHA0_1604	816	2.79924	2.16787	23.7248	1.1114e-06	7.08955e-06	PPRCHA0_1604	transcriptional regulator%2C AraC family	Helix-turn-helix domain, Cupin domain
PPRCHA0_2201	1380	3.83213	-0.462629	23.6992	1.12628e-06	7.17698e-06	PPRCHA0_2201	peptidase%2C M20/M25/M40 family	Peptidase family M20/M25/M40, Peptidase dimerisation domain
PPRCHA0_4985	1584	-2.19917	5.2638	23.6958	1.12828e-06	7.18222e-06	PPRCHA0_4985		PAS fold, Methyl-accepting chemotaxis protein (MCP) signalling domain
PPRCHA0_1402	939	3.99455	0.137886	23.6591	1.15e-06	7.31283e-06	PPRCHA0_1402	D-isomer specific 2-hydroxyacid dehydrogenase family protein	D-isomer specific 2-hydroxyacid dehydrogenase, NAD binding domain
PPRCHA0_4104	1479	3.84618	-0.514782	23.642	1.16028e-06	7.37058e-06	PPRCHA0_4104		PepSY-associated TM region
PPRCHA0_2160	1230	-2.45816	5.3231	23.6252	1.17042e-06	7.42723e-06	PPRCHA0_2160	aminotransferase	Aminotransferase class I and II
PPRCHA0_2086	540	-2.46319	6.73978	23.6018	1.18478e-06	7.51059e-06	PPRCHA0_2086	transcriptional regulator%2C TetR family	Bacterial regulatory proteins, tetR family
yiiM	699	-3.16231	5.51832	23.583	1.19638e-06	7.57626e-06	PPRCHA0_5581	yiiM-like N-hydroxylated base detoxification protein	3-alpha domain, MOSC domain
ispD	708	-1.53486	6.26322	23.5795	1.19856e-06	7.58217e-06	PPRCHA0_1205	2-C-methyl-D-erythritol 4-phosphate cytidylyltransferase	2-C-methyl-D-erythritol 4-phosphate cytidylyltransferase
PPRCHA0_2644	471	-1.98272	5.62765	23.5346	1.22689e-06	7.74537e-06	PPRCHA0_2644	hypothetical protein	NA
PPRCHA0_3630	1071	4.08738	1.54175	23.523	1.23433e-06	7.78428e-06	PPRCHA0_3630		Di-haem cytochrome c peroxidase
PPRCHA0_3899	663	4.12495	-0.674717	23.5116	1.24165e-06	7.82241e-06	PPRCHA0_3899		Transcriptional regulatory protein, C terminal, Response regulator receiver domain
PPRCHA0_5413	792	6.10648	9.6034	23.5016	1.24813e-06	7.8551e-06	PPRCHA0_5413		Uncharacterized protein conserved in bacteria (DUF2135)
PPRCHA0_4833	1773	-2.61626	4.76405	23.4922	1.25419e-06	7.88515e-06	PPRCHA0_4833		Histidine kinase-, DNA gyrase B-, and HSP90-like ATPase, His Kinase A (phospho-acceptor) domain, HAMP domain
PPRCHA0_5973	741	-2.01827	5.3624	23.4658	1.27155e-06	7.98608e-06	PPRCHA0_5973	putative lipoprotein	NA
PPRCHA0_3030	480	-2.6618	6.06444	23.4161	1.3048e-06	8.18645e-06	PPRCHA0_3030	hypothetical protein	Copper chaperone PCu(A)C
hpaB	1563	3.18505	1.24279	23.4011	1.31502e-06	8.2337e-06	PPRCHA0_3362	4-hydroxyphenylacetate 3-monooxygenase%2C oxygenase component	4-hydroxyphenylacetate 3-hydroxylase C terminal, 4-hydroxyphenylacetate 3-hydroxylase N terminal
PPRCHA0_5317	1053	3.46158	2.13579	23.3883	1.32379e-06	8.2801e-06	PPRCHA0_5317		Oxidoreductase family, NAD-binding Rossmann fold, Oxidoreductase family, C-terminal alpha/beta domain
aapM	1098	-2.25359	3.60608	23.3723	1.33486e-06	8.34081e-06	PPRCHA0_1057	general L-amino acid ABC transporter%2C permease protein AapM	Binding-protein-dependent transport system inner membrane component
PPRCHA0_3709	11100	2.26991	8.88384	23.3402	1.35736e-06	8.47273e-06	PPRCHA0_3709		Possible hemagglutinin (DUF637), haemagglutination activity domain, Haemagluttinin repeat, Haemagluttinin repeat, Haemagluttinin repeat, Haemagluttinin repeat, Haemagluttinin repeat, Haemagluttinin repeat, Haemagluttinin repeat, Haemagluttinin repeat, Haemagluttinin repeat, Haemagluttinin repeat, Haemagluttinin repeat, Haemagluttinin repeat, Haemagluttinin repeat, Haemagluttinin repeat, Haemaglut…
sucC	1167	-1.88675	11.6127	23.3341	1.36166e-06	8.4909e-06	PPRCHA0_1743	succinate-CoA ligase%2C beta subunit	ATP-grasp domain, CoA-ligase
secA	2742	-1.59892	9.7095	23.309	1.37953e-06	8.59357e-06	PPRCHA0_4727	preprotein translocase%2C SecA subunit	SecA preprotein cross-linking domain, SEC-C motif, SecA Wing and Scaffold domain, SecA DEAD-like domain
pqqC	753	-2.15139	4.04123	23.2975	1.38779e-06	8.63622e-06	PPRCHA0_5574	coenzyme PQQ biosynthesis protein C	TENA/THI-4/PQQC family
metN2	1008	-1.82968	5.96317	23.2816	1.39933e-06	8.69919e-06	PPRCHA0_0075	D-methionine ABC transporter%2C ATP-binding protein MetN	NIL domain, ABC transporter
PPRCHA0_2983	696	-1.82118	4.35456	23.2555	1.41844e-06	8.80901e-06	PPRCHA0_2983	lipoprotein nlpD/lppB	LysM domain, Peptidase family M23
PPRCHA0_2156	1227	-1.97872	6.26935	23.2496	1.42279e-06	8.82709e-06	PPRCHA0_2156	transporter%2C major facilitator family	Major Facilitator Superfamily
fis	321	-2.23459	6.71496	23.2347	1.43389e-06	8.88692e-06	PPRCHA0_0674	DNA-binding protein Fis	Bacterial regulatory protein, Fis family
gap_1	1623	-1.90693	8.71262	23.2074	1.45437e-06	9.00472e-06	PPRCHA0_1995	glyceraldehyde-3-phosphate dehydrogenase%2C type I	Glyceraldehyde 3-phosphate dehydrogenase, NAD binding domain, Glyceraldehyde 3-phosphate dehydrogenase, C-terminal domain
PPRCHA0_5847	1368	-1.78335	5.16688	23.204	1.45697e-06	9.01169e-06	PPRCHA0_5847	adenylate cyclase family protein	CYTH domain
xylY	489	4.04719	-0.676262	23.1999	1.46008e-06	9.01697e-06	PPRCHA0_3904	toluate 1%2C2-dioxygenase subunit beta	Ring hydroxylating beta subunit
PPRCHA0_1860	366	-1.92282	4.73887	23.1985	1.46107e-06	9.01697e-06	PPRCHA0_1860	putative secreted protein
PPRCHA0_0912	522	-1.79076	6.42478	23.1952	1.46362e-06	9.01697e-06	PPRCHA0_0912	hypothetical protein	Protein of unknown function (DUF615)
PPRCHA0_0781	1029	-1.96091	4.61461	23.1951	1.46373e-06	9.01697e-06	PPRCHA0_0781	transcriptional regulator%2C AraC family	Helix-turn-helix domain, Arabinose-binding domain of AraC transcription regulator, N-term
PPRCHA0_2945	1083	4.13016	-1.46	23.1719	1.48146e-06	9.11702e-06	PPRCHA0_2945	monooxygenase%2C SsuD family	Luciferase-like monooxygenase
cheY	372	-1.92228	8.91536	23.1631	1.48824e-06	9.14954e-06	PPRCHA0_1690	chemotaxis protein CheY	Response regulator receiver domain
PPRCHA0_0695	438	2.82404	4.36304	23.1479	1.50008e-06	9.21303e-06	PPRCHA0_0695	TadE family protein	TadE-like protein
yaeT	2391	-1.82101	10.4335	23.11	1.52992e-06	9.38691e-06	PPRCHA0_1191	outer membrane protein assembly complex%2C YaeT protein	Surface antigen variable number repeat, Surface antigen variable number repeat, Surface antigen variable number repeat, Surface antigen variable number repeat, Surface antigen
glyA_2	1254	-1.60866	8.47297	23.0971	1.54025e-06	9.44082e-06	PPRCHA0_5274	glycine hydroxymethyltransferase	Serine hydroxymethyltransferase
queD	357	-2.07993	4.97143	22.9881	1.63011e-06	9.98087e-06	PPRCHA0_4062	queuosine biosynthesis protein QueD	6-pyruvoyl tetrahydropterin synthase
alr	1074	-2.14037	6.2932	22.9855	1.63226e-06	9.98087e-06	PPRCHA0_5944	alanine racemase	Alanine racemase, N-terminal domain, Alanine racemase, C-terminal domain
flgE	1344	-2.45352	9.4022	22.9843	1.63326e-06	9.98087e-06	PPRCHA0_4523	flagellar hook protein FlgE	Flagella basal body rod protein, Flagellar basal body protein FlaE, Flagellar basal body rod FlgEFG protein C-terminal
PPRCHA0_2081	1197	-1.72164	6.39038	22.9668	1.64827e-06	1.00578e-05	PPRCHA0_2081	aminotransferase family protein	Aminotransferase class I and II
PPRCHA0_3778	654	3.03081	3.19459	22.9657	1.64915e-06	1.00578e-05	PPRCHA0_3778		Phage tail tube protein, TTP
desT	633	-2.2709	4.05966	22.9291	1.68089e-06	1.02411e-05	PPRCHA0_0614	unsaturated fatty acid biosynthesis transcriptional regulator DesT	Bacterial regulatory proteins, tetR family
PPRCHA0_2397	765	3.04654	3.50402	22.9239	1.68542e-06	1.02484e-05	PPRCHA0_2397	amino acid ABC transporter%2C ATP-binding protein	ABC transporter
PPRCHA0_5802	747	2.50876	4.3138	22.9007	1.70586e-06	1.03624e-05	PPRCHA0_5802	hypothetical protein	Transport and Golgi organisation 2
PPRCHA0_0960	606	-2.74193	6.7578	22.897	1.70918e-06	1.03722e-05	PPRCHA0_0960	hypothetical protein	NA
clpA	2271	-1.95724	10.6087	22.8495	1.75195e-06	1.06212e-05	PPRCHA0_3932	ATP-dependent Clp protease ATP-binding subunit ClpA	AAA domain (Cdc48 subfamily), Clp amino terminal domain, pathogenicity island component, C-terminal, D2-small domain, of ClpB protein, ATPase family associated with various cellular activities (AAA)
rpiA	672	-2.04736	4.95675	22.8466	1.75459e-06	1.06267e-05	PPRCHA0_5810	ribose 5-phosphate isomerase	Ribose 5-phosphate isomerase A (phosphoriboisomerase A)
cupB6	1143	2.93711	2.37227	22.8318	1.7682e-06	1.06941e-05	PPRCHA0_1489	fimbrial subunit CupB6	Fimbrial protein
PPRCHA0_3723	918	2.48507	1.90794	22.8306	1.76922e-06	1.06941e-05	PPRCHA0_3723		Bacterial regulatory helix-turn-helix protein, lysR family, LysR substrate binding domain
PPRCHA0_4824	921	-3.22397	3.25278	22.8152	1.7835e-06	1.07697e-05	PPRCHA0_4824
PPRCHA0_4500	405	-2.96141	4.1156	22.8113	1.78714e-06	1.07811e-05	PPRCHA0_4500		META domain
fkpB	453	-1.85083	6.76804	22.7901	1.80694e-06	1.08898e-05	PPRCHA0_5247	FKBP-type peptidyl-prolyl cis-trans isomerase FkpB	FKBP-type peptidyl-prolyl cis-trans isomerase
PPRCHA0_2118	462	2.23538	3.80129	22.7848	1.81193e-06	1.09091e-05	PPRCHA0_2118	hypothetical protein	Predicted membrane protein (DUF2214)
hisF	771	-2.45098	4.82986	22.7596	1.83588e-06	1.10424e-05	PPRCHA0_0369	imidazoleglycerol phosphate synthase%2C cyclase subunit	Histidine biosynthesis protein
pgl	714	-1.99933	5.54952	22.7521	1.84301e-06	1.10744e-05	PPRCHA0_4651	6-phosphogluconolactonase	Glucosamine-6-phosphate isomerases/6-phosphogluconolactonase
glsA	909	-2.12936	3.56933	22.7368	1.85775e-06	1.11519e-05	PPRCHA0_3168	glutaminase A	Glutaminase
PPRCHA0_1135	726	2.277	4.59728	22.694	1.89963e-06	1.13789e-05	PPRCHA0_1135	hypothetical protein	Protein of unknown function (DUF533)
mtlY	1497	2.89452	2.26663	22.6931	1.9005e-06	1.13789e-05	PPRCHA0_3083	xylulokinase	FGGY family of carbohydrate kinases, N-terminal domain, FGGY family of carbohydrate kinases, C-terminal domain
astA1	1074	3.52151	0.875643	22.6924	1.90114e-06	1.13789e-05	PPRCHA0_2278	arginine N-succinyltransferase%2C beta subunit	Arginine N-succinyltransferase beta subunit
pgm	1647	-1.97463	7.05883	22.6664	1.92704e-06	1.15226e-05	PPRCHA0_3236	phosphoglucomutase%2C alpha-D-glucose phosphate-specific	Phosphoglucomutase/phosphomannomutase, alpha/beta/alpha domain II, Phosphoglucomutase/phosphomannomutase, C-terminal domain, Phosphoglucomutase/phosphomannomutase, alpha/beta/alpha domain I, Phosphoglucomutase/phosphomannomutase, alpha/beta/alpha domain III
PPRCHA0_0235	666	3.72319	6.90766	22.6451	1.94856e-06	1.16399e-05	PPRCHA0_0235	amino acid ABC transporter%2C permease protein%2C 3-TM region%2C His/Glu/Gln/Arg/opine family	Binding-protein-dependent transport system inner membrane component
PPRCHA0_4511	495	-2.03055	5.85299	22.6112	1.9832e-06	1.18238e-05	PPRCHA0_4511		SprT-like zinc ribbon domain, SprT-like family
exbB5	645	2.41251	0.982829	22.6059	1.98874e-06	1.18452e-05	PPRCHA0_1002	TonB system transport protein ExbB5	MotA/TolQ/ExbB proton channel family
PPRCHA0_0889	408	2.19515	6.58221	22.6006	1.99421e-06	1.18662e-05	PPRCHA0_0889	hypothetical protein	NA
PPRCHA0_3424	393	2.37857	4.11703	22.5877	2.0077e-06	1.19349e-05	PPRCHA0_3424		Glyoxalase-like domain
PPRCHA0_2615	684	-2.14374	4.76157	22.5514	2.04593e-06	1.21503e-05	PPRCHA0_2615	DNA-binding response regulator	Transcriptional regulatory protein, C terminal, Response regulator receiver domain
PPRCHA0_0443	708	-1.92945	4.71178	22.5367	2.06172e-06	1.22322e-05	PPRCHA0_0443	sporulation and cell division repeat protein	Sporulation related domain
epd	1080	-1.70493	6.39932	22.5133	2.08697e-06	1.237e-05	PPRCHA0_5688	D-erythrose-4-phosphate dehydrogenase	Glyceraldehyde 3-phosphate dehydrogenase, C-terminal domain, Glyceraldehyde 3-phosphate dehydrogenase, NAD binding domain
acsA1	1956	2.79482	2.8327	22.4961	2.10568e-06	1.24688e-05	PPRCHA0_3595	acetoacetyl-coenzyme A synthetase	AMP-binding enzyme, Acetyl-coenzyme A synthetase N-terminus, AMP-binding enzyme C-terminal domain
recF	1104	-1.51515	8.41118	22.4933	2.10873e-06	1.24748e-05	PPRCHA0_0003	DNA replication and repair protein RecF	RecF/RecN/SMC N terminal domain
pilO_2	624	2.97655	3.16102	22.4778	2.12585e-06	1.25639e-05	PPRCHA0_0452	type IV pilus biogenesis protein PilO	Pilus assembly protein, PilO
rph	723	-1.63386	7.03098	22.4584	2.14748e-06	1.26792e-05	PPRCHA0_5967	tRNA nucleotidyltransferase	3' exoribonuclease family, domain 2, 3' exoribonuclease family, domain 1
aceE_2	2646	-1.63802	9.97736	22.4566	2.14951e-06	1.26792e-05	PPRCHA0_0514	pyruvate dehydrogenase (acetyl-transferring)%2C homodimeric type	Transketolase, thiamine diphosphate binding domain
PPRCHA0_5945	354	-2.00435	7.37926	22.4365	2.17202e-06	1.27996e-05	PPRCHA0_5945	endoribonuclease L-PSP family protein	Endoribonuclease L-PSP
PPRCHA0_1061	660	-1.96914	2.90256	22.3883	2.22721e-06	1.31122e-05	PPRCHA0_1061	transcriptional regulator%2C GntR family	FCD domain, Bacterial regulatory proteins, gntR family
lpxC	912	-1.8314	11.3502	22.3832	2.23319e-06	1.31348e-05	PPRCHA0_4994	UDP-3-O-[3-hydroxymyristoyl] N-acetylglucosamine deacetylase	UDP-3-O-acyl N-acetylglycosamine deacetylase
PPRCHA0_1242	1245	2.44759	7.49013	22.3616	2.25849e-06	1.32708e-05	PPRCHA0_1242	DNA circulation protein%2C N-terminal domain protein	DNA circularisation protein N-terminus
PPRCHA0_2950	1074	3.55037	0.100328	22.2747	2.36297e-06	1.38581e-05	PPRCHA0_2950	hypothetical protein	NMT1/THI5 like
PPRCHA0_3037	1317	2.7672	5.28749	22.2716	2.36682e-06	1.38674e-05	PPRCHA0_3037	hypothetical protein	NA
aceE_1	2676	1.9399	3.04748	22.2305	2.41805e-06	1.41416e-05	PPRCHA0_4024	pyruvate dehydrogenase (acetyl-transferring)%2C homodimeric type	Transketolase, thiamine diphosphate binding domain
cupB3	2571	1.82553	2.99035	22.2303	2.41825e-06	1.41416e-05	PPRCHA0_1485	outer membrane usher protein CupB3	Outer membrane usher protein, PapC N-terminal domain, PapC C-terminal domain
PPRCHA0_2045	453	2.41725	1.38888	22.1889	2.47102e-06	1.44363e-05	PPRCHA0_2045	R: tail completion protein R	P2 phage tail completion protein R (GpR)
sdhB	705	-1.78137	9.3481	22.1731	2.49145e-06	1.45418e-05	PPRCHA0_1739	succinate dehydrogenase%2C iron-sulfur protein	4Fe-4S dicluster domain, 2Fe-2S iron-sulfur cluster binding domain
PPRCHA0_2237	876	2.71955	2.82882	22.1598	2.50871e-06	1.46286e-05	PPRCHA0_2237	transcriptional regulator%2C RpiR family/SIS domain protein	SIS domain, Helix-turn-helix domain, rpiR family
PPRCHA0_2704	1002	2.48231	1.68984	22.1337	2.543e-06	1.48144e-05	PPRCHA0_2704	TRAP transporter solute receptor%2C DctP family	Bacterial extracellular solute-binding protein, family 7
fecA	2361	2.17217	4.22087	22.1232	2.55704e-06	1.4882e-05	PPRCHA0_0991	TonB-dependent outermembrane ferric citrate receptor FecA	TonB dependent receptor, Secretin and TonB N terminus short domain, TonB-dependent Receptor Plug Domain
ofaC	14706	2.79915	7.39017	22.1118	2.57224e-06	1.49425e-05	PPRCHA0_2168	non-ribosomal peptide synthetase OfaC	AMP-binding enzyme C-terminal domain, AMP-binding enzyme C-terminal domain, AMP-binding enzyme C-terminal domain, AMP-binding enzyme C-terminal domain, Thioesterase domain, Thioesterase domain, Phosphopantetheine attachment site, Phosphopantetheine attachment site, Phosphopantetheine attachment site, Phosphopantetheine attachment site, AMP-binding enzyme, AMP-binding enzyme, AMP-binding enzyme, A…
PPRCHA0_0505	1257	3.19657	0.259658	22.1114	2.57272e-06	1.49425e-05	PPRCHA0_0505	pyridine nucleotide-disulfide oxidoreductase	Pyridine nucleotide-disulphide oxidoreductase
rimP	477	-1.88289	10.3519	22.1099	2.57477e-06	1.49425e-05	PPRCHA0_0850	Ribosome maturation factor RimP	RimP C-terminal SH3 domain, RimP N-terminal domain
pltO	1497	2.18381	4.53263	22.0904	2.60109e-06	1.50809e-05	PPRCHA0_2837	putative multidrug efflux MFS outer membrane protein%2C PltO	Outer membrane efflux protein, Outer membrane efflux protein
lolC	1251	-1.54084	7.26444	22.0607	2.64156e-06	1.5301e-05	PPRCHA0_2001	lipoprotein-releasing system%2C transmembrane protein LolC	MacB-like periplasmic core domain, FtsX-like permease family
PPRCHA0_0124	222	4.25385	5.2742	22.0485	2.65843e-06	1.53841e-05	PPRCHA0_0124	hypothetical protein	NA
PPRCHA0_0551	984	-2.56705	4.65642	22.044	2.66468e-06	1.5397e-05	PPRCHA0_0551	hypothetical protein	Esterase-like activity of phytase
PPRCHA0_1409	960	3.32241	1.15321	22.0424	2.667e-06	1.5397e-05	PPRCHA0_1409	alkanesulfonate ABC transporter%2C periplasmic substrate-binding protein	NMT1/THI5 like
PPRCHA0_3796	687	2.45318	4.4232	22.0415	2.6682e-06	1.5397e-05	PPRCHA0_3796		NA
cupB5	3060	1.81641	4.3822	22.0364	2.67531e-06	1.54234e-05	PPRCHA0_1488	adhesive protein CupB5	Extended Signal Peptide of Type V secretion system, The GLUG motif, The GLUG motif, The GLUG motif, haemagglutination activity domain
iorB	2316	-1.86205	5.12671	22.0305	2.68353e-06	1.54427e-05	PPRCHA0_1800	putative isoquinoline 1-oxidoreductase%2C beta subunit	Aldehyde oxidase and xanthine dehydrogenase, a/b hammerhead domain, TAT (twin-arginine translocation) pathway signal sequence, Molybdopterin-binding domain of aldehyde dehydrogenase, Molybdopterin-binding domain of aldehyde dehydrogenase, Molybdopterin-binding domain of aldehyde dehydrogenase
cysC	612	-2.91403	2.61716	22.0304	2.68371e-06	1.54427e-05	PPRCHA0_0534	adenylyl-sulfate kinase	Adenylylsulphate kinase
mdcR	918	2.54244	3.77586	22.0148	2.70552e-06	1.55536e-05	PPRCHA0_5714	malonate utilization transcriptional regulator	Bacterial regulatory helix-turn-helix protein, lysR family, LysR substrate binding domain
PPRCHA0_0743	222	3.7046	-1.10574	21.9961	2.73201e-06	1.56911e-05	PPRCHA0_0743	hypothetical protein	NA
kdpD_2	2694	2.43271	2.2552	21.9621	2.78085e-06	1.59566e-05	PPRCHA0_4612	sensor histidine kinase KdpD	Osmosensitive K+ channel His kinase sensor domain, GAF domain, His Kinase A (phospho-acceptor) domain, Histidine kinase-, DNA gyrase B-, and HSP90-like ATPase, Domain of unknown function (DUF4118), Universal stress protein family
np20	483	4.41334	5.37658	21.8705	2.91678e-06	1.67052e-05	PPRCHA0_0080	transcriptional regulator np20	Ferric uptake regulator family
PPRCHA0_2344	630	2.23751	6.56709	21.8685	2.91985e-06	1.67071e-05	PPRCHA0_2344	hypothetical protein	NA
asd	1113	-1.71725	7.57109	21.8554	2.93994e-06	1.68063e-05	PPRCHA0_2097	aspartate-semialdehyde dehydrogenase	Semialdehyde dehydrogenase, dimerisation domain, Semialdehyde dehydrogenase, NAD binding domain
PPRCHA0_2236	753	3.01837	0.716177	21.8374	2.96764e-06	1.69488e-05	PPRCHA0_2236	amino acid ABC transporter%2C periplasmic amino acid-binding protein	Bacterial extracellular solute-binding proteins, family 3
PPRCHA0_5029	759	-1.5414	7.89159	21.8154	3.00187e-06	1.71283e-05	PPRCHA0_5029		Glycine zipper, OmpA family
PPRCHA0_3367	1122	3.28295	-0.864466	21.8068	3.01528e-06	1.71888e-05	PPRCHA0_3367		Histone deacetylase domain
glnA_2	1407	-2.08292	9.47656	21.7963	3.03182e-06	1.72669e-05	PPRCHA0_0391	glutamine synthetase%2C type I	Glutamine synthetase, beta-Grasp domain, Glutamine synthetase, catalytic domain
PPRCHA0_1880	1392	2.4877	3.84825	21.7771	3.06231e-06	1.74244e-05	PPRCHA0_1880	transcriptional regulator%2C GntR family/aminotransferase%2C classes I and II family protein	Bacterial regulatory proteins, gntR family, Aminotransferase class I and II
PPRCHA0_5496	366	-2.75564	12.9989	21.759	3.09142e-06	1.75736e-05	PPRCHA0_5496		Ribosomal protein L7/L12 dimerisation domain, Ribosomal protein L7/L12 C-terminal domain
xylZ	1014	3.94275	-0.65264	21.7378	3.12568e-06	1.77519e-05	PPRCHA0_3903	toluate 1%2C2-dioxygenase electron transfer component	Oxidoreductase FAD-binding domain, 2Fe-2S iron-sulfur cluster binding domain, Oxidoreductase NAD-binding domain
rsgA	1032	-1.99667	4.6788	21.7276	3.14241e-06	1.78303e-05	PPRCHA0_0562	ribosome small subunit-dependent GTPase A	RsgA GTPase
PPRCHA0_1043	1008	2.68199	4.88935	21.697	3.19289e-06	1.81e-05	PPRCHA0_1043	hypothetical protein	Sulfatase-modifying factor enzyme 1
PPRCHA0_5071	426	-3.40309	3.19224	21.6852	3.21254e-06	1.81945e-05	PPRCHA0_5071		SnoaL-like domain
aapP	765	-2.09379	3.99141	21.6664	3.24423e-06	1.8357e-05	PPRCHA0_1058	general L-amino acid ABC transporter%2C ATP-binding protein AapP	ABC transporter
iscA	324	-2.36934	8.69515	21.6646	3.24728e-06	1.83572e-05	PPRCHA0_4912	iron-sulfur cluster assembly protein IscA	Iron-sulphur cluster biosynthesis
aotO	1113	-2.17288	4.31838	21.6546	3.26431e-06	1.84364e-05	PPRCHA0_4560	putative deacylase	Succinylglutamate desuccinylase / Aspartoacylase family
PPRCHA0_5233	726	-2.03863	4.19875	21.6519	3.26894e-06	1.84455e-05	PPRCHA0_5233		Multi-copper polyphenol oxidoreductase laccase
gspE	1422	3.00532	-0.342259	21.6319	3.30319e-06	1.86216e-05	PPRCHA0_2796	general secretory pathway protein E	Type II/IV secretion system protein
aroQ	453	-1.82458	7.43706	21.6188	3.32569e-06	1.87311e-05	PPRCHA0_0680	3-dehydroquinate dehydratase	Dehydroquinase class II
trmB	726	-2.23276	4.55173	21.6147	3.33289e-06	1.87544e-05	PPRCHA0_5752	tRNA (guanine-N(7)-)-methyltransferase	Putative methyltransferase
PPRCHA0_3286	831	-1.67626	5.67398	21.5996	3.35927e-06	1.88855e-05	PPRCHA0_3286		Protein of unknown function (DUF2797)
PPRCHA0_0291	354	4.86101	4.92644	21.591	3.3743e-06	1.89525e-05	PPRCHA0_0291	hypothetical protein	Protein of unknown function (DUF1493)
atsC	816	3.98264	-0.543541	21.5737	3.40483e-06	1.91064e-05	PPRCHA0_0209	sulfate ester ABC transporter%2C ATP-binding protein AtsC	ABC transporter
PPRCHA0_4712	747	-1.78177	7.27164	21.5276	3.48779e-06	1.95361e-05	PPRCHA0_4712		Transcriptional regulator
PPRCHA0_4488	714	-1.62899	8.37277	21.5109	3.51818e-06	1.96883e-05	PPRCHA0_4488		Protein of unknown function (DUF3108)
PPRCHA0_0280	2325	-1.80458	6.22648	21.434	3.66215e-06	2.04752e-05	PPRCHA0_0280	S1 RNA binding domain protein	S1 RNA binding domain, Tex protein YqgF-like domain, Helix-hairpin-helix motif, Tex-like protein N-terminal domain
PPRCHA0_5150	222	2.05611	4.18597	21.431	3.66788e-06	2.04885e-05	PPRCHA0_5150
PPRCHA0_6099	252	-3.2001	4.39072	21.4213	3.68652e-06	2.05606e-05	PPRCHA0_6099	hypothetical protein
PPRCHA0_5146	1317	-1.99535	7.02329	21.4208	3.68752e-06	2.05606e-05	PPRCHA0_5146		PAS domain, PAS fold, Methyl-accepting chemotaxis protein (MCP) signalling domain
fliD	1455	-1.69108	11.1456	21.4187	3.69146e-06	2.05638e-05	PPRCHA0_1653	flagellar hook-associated protein 2	Flagellar hook-associated protein 2 C-terminus, Flagellar hook-associated protein 2 N-terminus
pvdJ	6582	2.6108	7.94906	21.401	3.72568e-06	2.07355e-05	PPRCHA0_4136	non-ribosomal peptide synthetase PvdJ	AMP-binding enzyme C-terminal domain, AMP-binding enzyme C-terminal domain, AMP-binding enzyme, AMP-binding enzyme, Condensation domain, Condensation domain, Phosphopantetheine attachment site, Phosphopantetheine attachment site
glmS	1833	-2.0693	5.66006	21.3822	3.76251e-06	2.09215e-05	PPRCHA0_6121	glutamine-fructose-6-phosphate transaminase%2C isomerizing	Glutamine amidotransferase domain, SIS domain, SIS domain
PPRCHA0_3835	327	4.10852	13.5921	21.3772	3.77238e-06	2.09573e-05	PPRCHA0_3835		NA
PPRCHA0_2666	1335	3.06551	0.469753	21.3528	3.82064e-06	2.12061e-05	PPRCHA0_2666	putative branched-chain amino acid ABC transporter%2C periplasmic branched-chain amino acid-binding protein	Periplasmic binding protein
pabB	1362	-2.097	3.80081	21.343	3.84027e-06	2.12958e-05	PPRCHA0_1869	aminodeoxychorismate synthase%2C component I	chorismate binding enzyme, Anthranilate synthase component I, N terminal region
dusB	1014	-1.53906	7.97321	21.2828	3.96269e-06	2.19547e-05	PPRCHA0_0675	tRNA-dihydrouridine synthase B	Dihydrouridine synthase (Dus)
ftsZ	1194	-1.62717	9.34276	21.258	4.0144e-06	2.2221e-05	PPRCHA0_4995	cell division protein FtsZ	Tubulin/FtsZ family, GTPase domain, FtsZ family, C-terminal domain
pqiA	624	-1.65029	5.68062	21.2135	4.10853e-06	2.27215e-05	PPRCHA0_5176	Paraquat-inducible protein A	Paraquat-inducible protein A
hasF	1338	3.106	5.18585	21.2117	4.11249e-06	2.27228e-05	PPRCHA0_5301	type 1 secretion system outer membrane protein HasF	Outer membrane efflux protein, Outer membrane efflux protein
czcB	1170	3.71978	-0.704063	21.1568	4.23194e-06	2.33617e-05	PPRCHA0_5152	cobalt/zinc/cadmium resistance protein CzcB	Barrel-sandwich domain of CusB or HlyD membrane-fusion
PPRCHA0_2877	2358	2.61925	3.2734	21.1226	4.30826e-06	2.37615e-05	PPRCHA0_2877	tetratricopeptide repeat protein	Tetratricopeptide repeat, Doubled CXXCH motif (Paired_CXXCH_1), Cytochrome c554 and c-prime, Cytochrome c554 and c-prime
PPRCHA0_4566	1248	-1.57837	9.74818	21.1201	4.31377e-06	2.37705e-05	PPRCHA0_4566	ribonucleoside-diphosphate reductase%2C beta subunit	Ribonucleotide reductase, small chain
pncB_1	1230	-2.15555	4.88785	21.1055	4.34678e-06	2.39308e-05	PPRCHA0_2508	nicotinate phosphoribosyltransferase	Nicotinate phosphoribosyltransferase (NAPRTase) family
PPRCHA0_4992	1326	-1.90361	6.58202	21.1017	4.35546e-06	2.3955e-05	PPRCHA0_4992		outer membrane porin, OprD family
clpB	2565	-1.9077	9.91703	21.1001	4.35903e-06	2.3955e-05	PPRCHA0_5232	ATP-dependent chaperone protein ClpB	Clp amino terminal domain, pathogenicity island component, Clp amino terminal domain, pathogenicity island component, ATPase family associated with various cellular activities (AAA), AAA domain (Cdc48 subfamily), C-terminal, D2-small domain, of ClpB protein
atpD	1377	-2.16968	11.7111	21.0533	4.46689e-06	2.44661e-05	PPRCHA0_6125	ATP synthase F1%2C beta subunit	ATP synthase alpha/beta family, nucleotide-binding domain, ATP synthase alpha/beta family, beta-barrel domain
phaG1	885	-2.15466	5.69131	21.0349	4.51002e-06	2.46609e-05	PPRCHA0_1450	(R)-3-hydroxydecanoyl-ACP:CoA transacylase	alpha/beta hydrolase fold
PPRCHA0_3060	705	-2.60269	3.17477	21.0291	4.52365e-06	2.47042e-05	PPRCHA0_3060	CBS domain protein	HPP family
PPRCHA0_3478	1248	2.0062	4.85381	20.9898	4.61733e-06	2.51933e-05	PPRCHA0_3478		HMGL-like
PPRCHA0_4758	1638	2.52037	3.98089	20.9855	4.62772e-06	2.52275e-05	PPRCHA0_4758		Thiamine pyrophosphate enzyme, N-terminal TPP binding domain, Thiamine pyrophosphate enzyme, C-terminal TPP binding domain, Thiamine pyrophosphate enzyme, central domain
folP	780	-1.53355	8.0623	20.9797	4.6418e-06	2.52817e-05	PPRCHA0_0847	dihydropteroate synthase	Pterin binding enzyme
dadA	1302	-1.76455	8.55019	20.9667	4.67334e-06	2.54308e-05	PPRCHA0_5946	D-amino acid dehydrogenase%2C small subunit	FAD dependent oxidoreductase
hemH	1026	-1.8143	7.6532	20.9608	4.68784e-06	2.5487e-05	PPRCHA0_5064	ferrochelatase	Ferrochelatase
mutM	813	-1.96193	4.24044	20.9494	4.71568e-06	2.56156e-05	PPRCHA0_5774	DNA-formamidopyrimidine glycosylase	Formamidopyrimidine-DNA glycosylase H2TH domain, Zinc finger found in FPG and IleRS, Formamidopyrimidine-DNA glycosylase N-terminal domain
modA	768	3.97284	6.1313	20.9315	4.75993e-06	2.5833e-05	PPRCHA0_3419	molybdate ABC transporter%2C periplasmic molybdate-binding protein	Bacterial extracellular solute-binding protein
PPRCHA0_3462	387	3.37666	3.21887	20.9132	4.8058e-06	2.60588e-05	PPRCHA0_3462		Protein of unknown function (DUF1214)
dnaX	2079	-1.54848	6.82797	20.906	4.82383e-06	2.61102e-05	PPRCHA0_1925	DNA polymerase III%2C gamma and tau subunit	DNA polymerase III subunits gamma and tau domain III, DNA polymerase III tau subunit V interacting with alpha, DNA polymerase III, delta subunit
PPRCHA0_1535	1284	2.40118	4.25369	20.8652	4.92756e-06	2.6648e-05	PPRCHA0_1535	transporter%2C major facilitator family	Major Facilitator Superfamily
PPRCHA0_3227	1383	3.80913	0.0935396	20.827	5.02691e-06	2.71613e-05	PPRCHA0_3227		Aminotransferase class-III
iorA	471	-1.75089	5.24994	20.8171	5.053e-06	2.72781e-05	PPRCHA0_1799	isoquinoline 1-oxidoreductase%2C alpha subunit	2Fe-2S iron-sulfur cluster binding domain, [2Fe-2S] binding domain
zwf_2	1470	-1.9238	8.65129	20.8047	5.08581e-06	2.74033e-05	PPRCHA0_4652	glucose-6-phosphate dehydrogenase	Glucose-6-phosphate dehydrogenase, NAD binding domain, Glucose-6-phosphate dehydrogenase, C-terminal domain
PPRCHA0_0512	2694	-1.51994	6.55347	20.8036	5.08879e-06	2.74033e-05	PPRCHA0_0512	diguanylate cyclase (GGDEF) domain protein	PAS domain, GAF domain, EAL domain, Diguanylate cyclase, GGDEF domain
PPRCHA0_3036	3273	2.90764	1.62703	20.8026	5.09132e-06	2.74033e-05	PPRCHA0_3036	biotin carboxylase	Biotin carboxylase, N-terminal domain, Biotin carboxylase C-terminal domain, Carbamoyl-phosphate synthase L chain, ATP binding domain, Carboxyl transferase domain, Biotin-requiring enzyme
PPRCHA0_1584	837	-1.5629	8.42038	20.8016	5.09412e-06	2.74033e-05	PPRCHA0_1584	hypothetical protein	S1 domain, S1 domain
sucA	2832	-1.71233	10.9623	20.7955	5.11022e-06	2.74657e-05	PPRCHA0_1740	2-oxoglutarate dehydrogenase%2C E1 component	2-oxoglutarate dehydrogenase N-terminus, Dehydrogenase E1 component, 2-oxoglutarate dehydrogenase C-terminal, Transketolase, pyrimidine binding domain
PPRCHA0_2958	1569	3.01217	3.12788	20.791	5.12241e-06	2.75071e-05	PPRCHA0_2958	hypothetical protein	Flavin-binding monooxygenase-like
gatC	288	-1.56019	6.60047	20.7791	5.15424e-06	2.76537e-05	PPRCHA0_0903	glutamyl-tRNA(Gln) amidotransferase%2C C subunit	Glu-tRNAGln amidotransferase C subunit
fitA	2142	2.99347	5.89478	20.7583	5.21058e-06	2.79315e-05	PPRCHA0_3002	type I secretion system ATPase FitA	ABC transporter, ABC transporter transmembrane region
PPRCHA0_3574	1230	2.20566	5.36897	20.7357	5.27249e-06	2.82232e-05	PPRCHA0_3574		Sugar (and other) transporter, Major Facilitator Superfamily
PPRCHA0_2864	486	2.60523	-0.52475	20.735	5.27424e-06	2.82232e-05	PPRCHA0_2864	hypothetical protein	Putative bacterial sensory transduction regulator
PPRCHA0_3618	1542	4.43176	3.3653	20.7261	5.299e-06	2.83309e-05	PPRCHA0_3618		Major Facilitator Superfamily
pal	498	-2.00759	11.5024	20.7132	5.33483e-06	2.84975e-05	PPRCHA0_4703	peptidoglycan-associated lipoprotein	OmpA family
PPRCHA0_3763	627	3.63268	0.998194	20.7102	5.34318e-06	2.85172e-05	PPRCHA0_3763		Chitinase class I
gph_1	672	-2.31197	3.65419	20.6852	5.41329e-06	2.88662e-05	PPRCHA0_4367	phosphoglycolate phosphatase	Haloacid dehalogenase-like hydrolase
paaL	1647	2.89538	0.58115	20.6772	5.43602e-06	2.89621e-05	PPRCHA0_3147	putative phenylacetic acid permease PaaL	Sodium:solute symporter family
yveA	1572	2.67843	2.2037	20.6622	5.47858e-06	2.91634e-05	PPRCHA0_1438	aspartate:proton symporter YveA	Amino acid permease
PPRCHA0_3221	594	2.68081	1.93959	20.6582	5.49022e-06	2.91999e-05	PPRCHA0_3221		Protein of unknown function (DUF3156)
PPRCHA0_3496	1323	2.38255	2.88149	20.6278	5.57811e-06	2.96211e-05	PPRCHA0_3496	porin D	outer membrane porin, OprD family
tilS	1251	-2.38626	3.60809	20.6274	5.57911e-06	2.96211e-05	PPRCHA0_1200	tRNA(Ile)-lysidine synthetase	TilS substrate binding domain, TilS substrate C-terminal domain, PP-loop family
grxD	339	-1.64236	8.90046	20.6177	5.60759e-06	2.97465e-05	PPRCHA0_4806	monothiol glutaredoxin%2C Grx4 family	Glutaredoxin
PPRCHA0_1585	423	-2.32307	4.49318	20.5977	5.66651e-06	3.0033e-05	PPRCHA0_1585	hypothetical protein	Predicted membrane protein (DUF2177)
PPRCHA0_6114	1908	2.94977	1.08633	20.5942	5.67688e-06	3.00619e-05	PPRCHA0_6114	pyridoxamine 5'-phosphate oxidase family protein/oxidoreductase%2C FAD-binding and NAD-binding domains/2Fe-2S iron-sulfur cluster binding domain protein	Oxidoreductase NAD-binding domain, Oxidoreductase FAD-binding domain, Pyridoxamine 5'-phosphate oxidase, Pyridoxamine 5'-phosphate oxidase
fadE3	2550	2.68525	4.17578	20.5272	5.87884e-06	3.11044e-05	PPRCHA0_2964	acyl-CoA dehydrogenase	Acyl-CoA dehydrogenase, C-terminal domain, Domain of unknown function (DUF1974), Acyl-CoA dehydrogenase, N-terminal domain
PPRCHA0_2088	435	-2.15408	5.25885	20.5201	5.90086e-06	3.11939e-05	PPRCHA0_2088	thioesterase family protein	Thioesterase-like superfamily
pyrF	702	-1.98599	4.67954	20.5109	5.92911e-06	3.13162e-05	PPRCHA0_1776	orotidine 5'-phosphate decarboxylase	Orotidine 5'-phosphate decarboxylase / HUMPS family
ybeY	459	-1.62842	7.70052	20.4731	6.04755e-06	3.19141e-05	PPRCHA0_5357	translation metalloprotein YbeY	Uncharacterized protein family UPF0054
ispH	948	-1.72183	6.22922	20.4712	6.05359e-06	3.19185e-05	PPRCHA0_5246	4-hydroxy-3-methylbut-2-enyl diphosphate reductase	LytB protein
PPRCHA0_0725	1377	2.18022	2.09869	20.4677	6.06461e-06	3.1949e-05	PPRCHA0_0725	MFS transporter%2C aromatic acid:H+ symporter (AAHS) family	Sugar (and other) transporter
cspD	258	3.40987	12.0036	20.4469	6.13092e-06	3.22705e-05	PPRCHA0_3934	cold shock domain protein CspD	'Cold-shock' DNA-binding domain
nuoJ	501	-1.89482	6.12065	20.4383	6.15833e-06	3.23869e-05	PPRCHA0_3953	NADH-quinone oxidoreductase%2C J subunit	NADH-ubiquinone/plastoquinone oxidoreductase chain 6
atuE	798	2.87891	0.791106	20.4231	6.20762e-06	3.25407e-05	PPRCHA0_4238	putative isohexenylglutaconyl-CoA hydratase AtuE	Enoyl-CoA hydratase/isomerase
PPRCHA0_0998	990	3.05933	2.06128	20.422	6.21104e-06	3.25407e-05	PPRCHA0_0998	sigma factor regulatory protein%2C FecR/PupR family	Domain of unknown function (DUF4974), Domain of unknown function (DUF4880), FecR protein
PPRCHA0_0257	741	2.4303	2.93111	20.4217	6.21205e-06	3.25407e-05	PPRCHA0_0257	oxidoreductase%2C short chain dehydrogenase/reductase family	Enoyl-(Acyl carrier protein) reductase
PPRCHA0_2969	1296	2.24005	2.03976	20.4211	6.21421e-06	3.25407e-05	PPRCHA0_2969	auxiliary transport protein%2C membrane fusion protein family	Biotin-lipoyl like, Barrel-sandwich domain of CusB or HlyD membrane-fusion
PPRCHA0_2274	918	3.52504	1.02685	20.3844	6.33438e-06	3.31416e-05	PPRCHA0_2274	putative iron compound ABC transporter%2C iron compound-binding protein	Periplasmic binding protein
PPRCHA0_5270	492	-2.21618	4.14528	20.3694	6.38416e-06	3.33735e-05	PPRCHA0_5270		Transcription elongation factor, GreA/GreB, C-term
pseG	1506	-1.77661	5.24226	20.3543	6.43484e-06	3.36097e-05	PPRCHA0_1646	pseudaminic acid biosynthesis-associated protein PseG	Acetyltransferase (GNAT) domain, Glycosyltransferase family 28 C-terminal domain
PPRCHA0_1446	1539	-2.14384	3.7853	20.2998	6.62088e-06	3.45518e-05	PPRCHA0_1446	hypothetical protein	Protein of unknown function (DUF1800)
aldH_1	1575	3.4793	-0.520929	20.2803	6.6886e-06	3.48695e-05	PPRCHA0_1439	NADP-dependent fatty aldehyde dehydrogenase	Aldehyde dehydrogenase family
PPRCHA0_0325	852	2.35119	2.2889	20.279	6.69316e-06	3.48695e-05	PPRCHA0_0325	MltA-interacting MipA family protein	MltA-interacting protein MipA
PPRCHA0_5784	1413	-1.54674	5.55861	20.2611	6.75614e-06	3.51509e-05	PPRCHA0_5784	putative alginate biosynthesis protein AlgI	MBOAT, membrane-bound O-acyltransferase family
emhC	1461	-1.54586	6.7133	20.2603	6.75869e-06	3.51509e-05	PPRCHA0_1352	efflux transporter%2C outer membrane factor lipoprotein EmhC	Outer membrane efflux protein, Outer membrane efflux protein
pltE	1143	2.88758	4.22	20.2538	6.78171e-06	3.5238e-05	PPRCHA0_2829	acyl-CoA dehydrogenase PltE	Acyl-CoA dehydrogenase, C-terminal domain, Acyl-CoA dehydrogenase, middle domain, Acyl-CoA dehydrogenase, N-terminal domain
PPRCHA0_0089	879	-1.68058	6.05652	20.2515	6.79015e-06	3.5238e-05	PPRCHA0_0089	endonuclease/exonuclease/phosphatase family protein	Endonuclease/Exonuclease/phosphatase family
PPRCHA0_5743	591	-2.12257	4.62851	20.2507	6.79273e-06	3.5238e-05	PPRCHA0_5743		YGGT family, YGGT family
PPRCHA0_2383	936	-1.9745	4.28797	20.2133	6.92711e-06	3.58742e-05	PPRCHA0_2383	hypothetical protein	Domain of unknown function (DUF1911), Domain of unknown function (DUF1910)
PPRCHA0_0729	1089	-1.87707	5.63494	20.2079	6.94647e-06	3.5944e-05	PPRCHA0_0729	sodium/calcium exchanger family protein	Sodium/calcium exchanger protein, Sodium/calcium exchanger protein
PPRCHA0_5399	657	-1.95903	5.55944	20.1728	7.07528e-06	3.65486e-05	PPRCHA0_5399		SNARE associated Golgi protein
PPRCHA0_2756	1608	3.15174	1.81917	20.1679	7.09331e-06	3.66108e-05	PPRCHA0_2756	putative acetolactate synthase%2C large subunit	Thiamine pyrophosphate enzyme, N-terminal TPP binding domain, Thiamine pyrophosphate enzyme, C-terminal TPP binding domain, Thiamine pyrophosphate enzyme, central domain
petB	1212	-1.54577	9.39005	20.1226	7.26347e-06	3.74259e-05	PPRCHA0_5018	ubiquinol-cytochrome c reductase%2C cytochrome b	Cytochrome b/b6/petB, Cytochrome b(C-terminal)/b6/petD
pltN	1119	2.23137	4.95681	20.114	7.29591e-06	3.75613e-05	PPRCHA0_2836	ABC transporter%2C permease protein PltN	ABC-2 family transporter protein
PPRCHA0_4536	690	-1.84708	6.74349	20.0684	7.47226e-06	3.84368e-05	PPRCHA0_4536		Histidine kinase-, DNA gyrase B-, and HSP90-like ATPase
atpG	861	-1.96452	11.417	20.062	7.49697e-06	3.85315e-05	PPRCHA0_6126	ATP synthase F1%2C gamma subunit	ATP synthase
PPRCHA0_4950	1248	2.0479	1.7859	20.0472	7.55525e-06	3.87659e-05	PPRCHA0_4950		Aminotransferase class-III
PPRCHA0_5885	558	-1.7676	6.07709	20.0325	7.61382e-06	3.90336e-05	PPRCHA0_5885	ChaC-like protein	ChaC-like protein
PPRCHA0_5659	1161	3.5589	0.770949	20.0258	7.64027e-06	3.91193e-05	PPRCHA0_5659	gamma-butyrobetaine dioxygenase	Taurine catabolism dioxygenase TauD, TfdA family, Protein of unknown function (DUF971)
PPRCHA0_3042	1491	2.46581	2.07368	20.0251	7.64334e-06	3.91193e-05	PPRCHA0_3042	aldehyde dehydrogenase family protein	Aldehyde dehydrogenase family
PPRCHA0_3846	195	-3.06594	3.09826	20.0163	7.67862e-06	3.9267e-05	PPRCHA0_3846
PPRCHA0_4009	1392	3.59104	0.636144	20.0104	7.70227e-06	3.9355e-05	PPRCHA0_4009		FAD dependent oxidoreductase
PPRCHA0_2233	1242	4.85742	-0.920582	19.9934	7.77108e-06	3.96734e-05	PPRCHA0_2233	FAD dependent oxidoreductase	FAD dependent oxidoreductase
nemA	1101	2.13331	1.74924	19.9513	7.94381e-06	4.04876e-05	PPRCHA0_2843	N-ethylmaleimide reductase	NADH:flavin oxidoreductase / NADH oxidase family
PPRCHA0_3730	1275	3.13863	0.934372	19.9412	7.98613e-06	4.06694e-05	PPRCHA0_3730		Alanine racemase, N-terminal domain
PPRCHA0_3651	963	4.44471	-0.966631	19.9113	8.11188e-06	4.12754e-05	PPRCHA0_3651		NAD dependent epimerase/dehydratase family
PPRCHA0_3161	330	3.01664	0.57816	19.8977	8.1699e-06	4.15015e-05	PPRCHA0_3161
PPRCHA0_2020	465	4.02877	0.848478	19.8959	8.1777e-06	4.15066e-05	PPRCHA0_2020	hypothetical protein	NA
PPRCHA0_3805	312	-1.90066	7.36423	19.8754	8.2659e-06	4.19194e-05	PPRCHA0_3805
PPRCHA0_4286	486	-1.78549	6.42731	19.8696	8.29086e-06	4.20111e-05	PPRCHA0_4286	glutathione peroxidase family protein	Glutathione peroxidase
PPRCHA0_2741	282	2.57316	3.35088	19.8671	8.30169e-06	4.20312e-05	PPRCHA0_2741	hypothetical protein	Protein of unknown function (DUF3077)
oprB2	1374	-1.64841	5.11446	19.8635	8.31745e-06	4.20761e-05	PPRCHA0_4861	carbohydrate-selective porin OprB	Carbohydrate-selective porin, OprB family
PPRCHA0_1681	240	-1.97738	6.75549	19.8374	8.4315e-06	4.26178e-05	PPRCHA0_1681	hypothetical protein	Bacterial transferase hexapeptide (six repeats), Bacterial transferase hexapeptide (six repeats)
PPRCHA0_5335	612	-1.81308	4.24273	19.8286	8.47064e-06	4.27802e-05	PPRCHA0_5335		Exonuclease
PPRCHA0_4825	375	-3.41604	1.91496	19.8193	8.51174e-06	4.29445e-05	PPRCHA0_4825
PPRCHA0_2276	1980	2.21189	2.94333	19.8181	8.51721e-06	4.29445e-05	PPRCHA0_2276	TonB-dependent outermembrane receptor	TonB dependent receptor, TonB-dependent Receptor Plug Domain
thiG	795	-1.72245	5.12128	19.8024	8.58741e-06	4.32627e-05	PPRCHA0_5753	thiazole biosynthesis protein ThiG	Thiazole biosynthesis protein ThiG
PPRCHA0_3772	3261	3.91488	9.97766	19.787	8.65703e-06	4.35775e-05	PPRCHA0_3772		Lambda phage tail tape-measure protein (Tape_meas_lam_C), Prophage tail length tape measure protein
ftsE	672	-2.40302	4.72504	19.7841	8.67015e-06	4.36076e-05	PPRCHA0_5759	cell division ATP-binding protein FtsE	ABC transporter
PPRCHA0_4204	1224	2.78678	1.64671	19.7751	8.71102e-06	4.37412e-05	PPRCHA0_4204		Acyl-CoA dehydrogenase, middle domain, Acyl-CoA dehydrogenase, N-terminal domain, Acyl-CoA dehydrogenase, C-terminal domain
PPRCHA0_3235	696	-2.18859	5.11663	19.7543	8.80623e-06	4.4183e-05	PPRCHA0_3235	pirin-like protein%2C YhhW family	Pirin
PPRCHA0_3162	717	2.465	1.62888	19.734	8.90047e-06	4.46192e-05	PPRCHA0_3162		HTH domain, WYL domain
iutA	2478	1.81347	4.16286	19.7129	8.99935e-06	4.5041e-05	PPRCHA0_3163	TonB-dependent outermembrane ferric aerobactin receptor IutA	Secretin and TonB N terminus short domain, TonB dependent receptor, TonB-dependent Receptor Plug Domain
PPRCHA0_2970	1491	2.52383	2.57934	19.6986	9.06661e-06	4.53405e-05	PPRCHA0_2970	outer membrane efflux protein	Outer membrane efflux protein, Outer membrane efflux protein
PPRCHA0_0870	2532	2.55683	3.0412	19.6677	9.21467e-06	4.60432e-05	PPRCHA0_0870	flavodoxin/oxidoreductase NAD binding domain protein	Oxidoreductase NAD-binding domain, PepSY-associated TM region, Flavodoxin
phnN	582	-1.95795	5.78291	19.6656	9.22456e-06	4.6055e-05	PPRCHA0_4543	Ribose 1%2C5-bisphosphate phosphokinase PhnN
PPRCHA0_1408	2469	2.89798	2.21463	19.6619	9.2427e-06	4.61078e-05	PPRCHA0_1408	TonB-dependent outermembrane receptor	TonB-dependent Receptor Plug Domain, TonB dependent receptor
PPRCHA0_1001	2241	1.88844	3.22169	19.6488	9.30641e-06	4.63878e-05	PPRCHA0_1001	TonB-dependent outermembrane receptor	TonB-dependent Receptor Plug Domain, TonB dependent receptor
PPRCHA0_0607	768	3.23751	3.49411	19.6291	9.40255e-06	4.68288e-05	PPRCHA0_0607	serine 3-dehydrogenase	short chain dehydrogenase
pheA	1095	-1.55325	7.63199	19.6186	9.45425e-06	4.7048e-05	PPRCHA0_4361	chorismate mutase/prephenate dehydratase	Prephenate dehydratase, Chorismate mutase type II, ACT domain
PPRCHA0_1819	786	-2.01365	4.07255	19.605	9.52196e-06	4.73464e-05	PPRCHA0_1819	hydrolase%2C TatD family	TatD related DNase
clpS	246	-1.61711	8.40567	19.5934	9.58e-06	4.75962e-05	PPRCHA0_3933	ATP-dependent Clp protease adapter protein ClpS	ATP-dependent Clp protease adaptor protein ClpS
PPRCHA0_2353	1494	4.64006	-0.350611	19.5776	9.6596e-06	4.79527e-05	PPRCHA0_2353	drug resistance transporter%2C EmrB/QacA family	Major Facilitator Superfamily
lpxK	1011	-2.22395	4.12435	19.5742	9.67667e-06	4.79985e-05	PPRCHA0_1794	tetraacyldisaccharide 4'-kinase	Tetraacyldisaccharide-1-P 4'-kinase
PPRCHA0_3455	138	2.87538	10.7635	19.5708	9.69395e-06	4.80452e-05	PPRCHA0_3455
PPRCHA0_1677	1122	-2.36804	9.40645	19.5653	9.72199e-06	4.81451e-05	PPRCHA0_1677	aminotransferase%2C DegT/DnrJ/EryC1/StrS family	DegT/DnrJ/EryC1/StrS aminotransferase family
pltM	1509	1.99437	4.83347	19.5551	9.77387e-06	4.83629e-05	PPRCHA0_2822	halogenase PltM	Tryptophan halogenase
ccmC	756	-1.63575	7.03694	19.548	9.81054e-06	4.8505e-05	PPRCHA0_1704	heme exporter protein CcmC	Cytochrome C assembly protein
PPRCHA0_3549	1752	1.90364	2.11679	19.5261	9.92334e-06	4.90231e-05	PPRCHA0_3549		Protein of unknown function (DUF1302)
PPRCHA0_1792	636	-1.64562	5.00297	19.5107	1.0004e-05	4.93815e-05	PPRCHA0_1792	transporter%2C MotA/TolQ/ExbB proton channel family	MotA/TolQ/ExbB proton channel family
PPRCHA0_3850	1044	2.69571	1.34027	19.4733	1.02016e-05	5.03163e-05	PPRCHA0_3850	homoserine dehydrogenase	Homoserine dehydrogenase
PPRCHA0_0525	897	-1.92264	5.94075	19.4579	1.02839e-05	5.06578e-05	PPRCHA0_0525	Mig-14 family protein	Mig-14
PPRCHA0_1614	411	-1.77609	5.46037	19.4573	1.02874e-05	5.06578e-05	PPRCHA0_1614	hypothetical protein
ilvD	1842	-1.81101	6.01449	19.4496	1.03291e-05	5.08221e-05	PPRCHA0_5781	dihydroxy-acid dehydratase	Dehydratase family
PPRCHA0_3175	1056	3.33431	-0.799451	19.445	1.0354e-05	5.09037e-05	PPRCHA0_3175		NA
ruvA	609	-1.86642	4.88823	19.4396	1.0383e-05	5.1005e-05	PPRCHA0_4710	Holliday junction DNA helicase RuvA	RuvA N terminal domain, RuvA, C-terminal domain, Helix-hairpin-helix domain
PPRCHA0_3911	753	2.14921	7.00953	19.4159	1.05129e-05	5.1602e-05	PPRCHA0_3911		Outer membrane protein beta-barrel domain
PPRCHA0_2965	1353	3.31271	0.616107	19.4143	1.05217e-05	5.16036e-05	PPRCHA0_2965	oxidoreductase%2C short chain dehydrogenase/reductase family protein	Enoyl-(Acyl carrier protein) reductase
PPRCHA0_0147	954	-3.05954	5.28749	19.3983	1.06099e-05	5.19944e-05	PPRCHA0_0147	sigma factor regulatory protein%2C FecR/PupR family	Domain of unknown function (DUF4880), FecR protein
PPRCHA0_3460	687	-1.74002	6.44929	19.3928	1.06405e-05	5.21027e-05	PPRCHA0_3460		Methyltransferase domain
xylC	1476	2.65081	1.57204	19.3809	1.0707e-05	5.23865e-05	PPRCHA0_3484	benzaldehyde dehydrogenase	Aldehyde dehydrogenase family
PPRCHA0_2858	1677	2.34942	0.64072	19.3786	1.072e-05	5.24079e-05	PPRCHA0_2858	outer membrane protein%2C OMP85 family	POTRA domain, ShlB-type, Haemolysin secretion/activation protein ShlB/FhaC/HecB
PPRCHA0_5336	480	-1.62616	5.41686	19.3737	1.07479e-05	5.25023e-05	PPRCHA0_5336		NYN domain
oprE	1326	-1.52155	10.1822	19.3213	1.10465e-05	5.39176e-05	PPRCHA0_5844	outer membrane porin OprE	outer membrane porin, OprD family
pvdE	1653	3.4056	7.21535	19.3055	1.11383e-05	5.43224e-05	PPRCHA0_4133	pyoverdine ABC transporter%2C permease/ATP-binding protein PvdE	ABC transporter, ABC transporter transmembrane region
PPRCHA0_3821	2070	2.47627	5.92376	19.2805	1.12855e-05	5.49525e-05	PPRCHA0_3821		C-5 cytosine-specific DNA methylase, C-5 cytosine-specific DNA methylase, C-5 cytosine-specific DNA methylase
PPRCHA0_1004	2436	1.92275	3.40967	19.2653	1.13756e-05	5.53472e-05	PPRCHA0_1004	TonB-dependent outermembrane receptor	Secretin and TonB N terminus short domain, TonB dependent receptor, TonB-dependent Receptor Plug Domain
PPRCHA0_3535	585	-2.39365	5.02919	19.2535	1.14459e-05	5.56358e-05	PPRCHA0_3535		Phage Tail Collar Domain
pstA	1671	-1.72636	5.22523	19.2523	1.14531e-05	5.56358e-05	PPRCHA0_6025	phosphate ABC transporter%2C permease protein PstA	Binding-protein-dependent transport system inner membrane component
hldE	1434	-1.75691	5.87459	19.2495	1.14698e-05	5.56725e-05	PPRCHA0_0535	bifunctional protein HldE	pfkB family carbohydrate kinase, Cytidylyltransferase-like
slyD	486	-1.63263	8.71895	19.2259	1.16127e-05	5.63218e-05	PPRCHA0_0947	peptidyl-prolyl cis-trans isomerase%2C FKBP-type SlyD	FKBP-type peptidyl-prolyl cis-trans isomerase
PPRCHA0_3915	747	2.5151	2.23426	19.2214	1.16401e-05	5.64098e-05	PPRCHA0_3915		short chain dehydrogenase
PPRCHA0_3628	999	3.12327	1.1337	19.1947	1.18038e-05	5.71575e-05	PPRCHA0_3628		Domain of unknown function (DUF4880), FecR protein
PPRCHA0_4310	483	1.6171	4.4222	19.1839	1.18711e-05	5.74381e-05	PPRCHA0_4310		Transcription elongation factor, GreA/GreB, C-term
ftsL	249	-1.57495	5.92423	19.1525	1.20679e-05	5.83442e-05	PPRCHA0_5007	cell division protein FtsL	Cell division protein FtsL
PPRCHA0_4634	117	2.11795	5.30585	19.1475	1.20994e-05	5.845e-05	PPRCHA0_4634		NA
PPRCHA0_5533	1149	-2.03167	3.56783	19.1166	1.22974e-05	5.93597e-05	PPRCHA0_5533	alcohol dehydrogenase%2C iron-dependent family	Iron-containing alcohol dehydrogenase
PPRCHA0_3836	1953	2.86988	8.99987	19.0722	1.25864e-05	6.06943e-05	PPRCHA0_3836		FAD binding domain, D-arabinono-1,4-lactone oxidase
PPRCHA0_4387	816	-2.17406	3.93599	19.0711	1.25937e-05	6.06943e-05	PPRCHA0_4387		short chain dehydrogenase
PPRCHA0_5069	936	-2.34238	5.79074	19.064	1.26405e-05	6.08717e-05	PPRCHA0_5069		MerR HTH family regulatory protein
lspA	513	-1.96105	6.94058	19.0552	1.2699e-05	6.11052e-05	PPRCHA0_5248	signal peptidase II	Signal peptidase (SPase) II
PPRCHA0_0564	612	-1.79569	4.67448	19.0168	1.29573e-05	6.22991e-05	PPRCHA0_0564	putative membrane protein	UPF0126 domain, UPF0126 domain
PPRCHA0_4834	1398	-2.38889	5.08509	19.014	1.29766e-05	6.23428e-05	PPRCHA0_4834		Response regulator receiver domain, Bacterial regulatory protein, Fis family, Sigma-54 interaction domain
PPRCHA0_5434	609	3.17093	2.46941	18.9986	1.30816e-05	6.2798e-05	PPRCHA0_5434		Protein of unknown function (DUF2796)
PPRCHA0_0857	297	1.82996	9.04	18.9927	1.31221e-05	6.29428e-05	PPRCHA0_0857	hypothetical protein	NA
PPRCHA0_2673	396	2.73177	2.39068	18.9398	1.34909e-05	6.46611e-05	PPRCHA0_2673	hypothetical protein
PPRCHA0_3525	1740	-2.06897	3.96756	18.9325	1.35423e-05	6.48056e-05	PPRCHA0_3525		Amidohydrolase family
PPRCHA0_0247	1368	2.98381	6.81043	18.9297	1.35621e-05	6.48499e-05	PPRCHA0_0247	monooxygenase%2C NtaA/SnaA/SoxA family	Luciferase-like monooxygenase
PPRCHA0_3591	1575	1.84941	3.98622	18.8456	1.41736e-05	6.76677e-05	PPRCHA0_3591		Oligopeptide/dipeptide transporter, C-terminal region, Oligopeptide/dipeptide transporter, C-terminal region, ABC transporter, ABC transporter
ftsA	1260	-1.61151	7.19305	18.8314	1.42795e-05	6.81202e-05	PPRCHA0_4996	cell division protein FtsA	Cell division protein FtsA, SHS2 domain inserted in FTSA, Cell division protein FtsA
PPRCHA0_2373	1107	2.6502	3.17182	18.8213	1.43554e-05	6.84287e-05	PPRCHA0_2373	hypothetical protein
PPRCHA0_2485	402	6.22026	-0.96386	18.8172	1.43862e-05	6.85221e-05	PPRCHA0_2485	hypothetical protein
PPRCHA0_4749	1335	2.12513	3.21692	18.7946	1.45577e-05	6.92851e-05	PPRCHA0_4749		Response regulator receiver domain, Bacterial regulatory protein, Fis family, Sigma-54 interaction domain
PPRCHA0_6098	846	-2.13011	4.06514	18.7765	1.46964e-05	6.98909e-05	PPRCHA0_6098	hypothetical protein	Protein of unknown function (DUF692)
PPRCHA0_3429	675	-2.82666	3.03944	18.774	1.47161e-05	6.99302e-05	PPRCHA0_3429		Alginate lyase
PPRCHA0_4695	1218	2.65425	2.41507	18.7638	1.47948e-05	7.02495e-05	PPRCHA0_4695		Coenzyme F420 hydrogenase/dehydrogenase, beta subunit C terminus, Coenzyme F420 hydrogenase/dehydrogenase, beta subunit N-term, 4Fe-4S dicluster domain
fadB	2148	-1.50797	10.0063	18.7156	1.51734e-05	7.19911e-05	PPRCHA0_1979	fatty oxidation complex%2C alpha subunit	Enoyl-CoA hydratase/isomerase, 3-hydroxyacyl-CoA dehydrogenase, C-terminal domain, 3-hydroxyacyl-CoA dehydrogenase, NAD binding domain
dsbD	1752	-1.52941	5.44513	18.7133	1.51922e-05	7.20245e-05	PPRCHA0_4219	thiol:disulfide interchange protein DsbD	Thioredoxin-like, Cytochrome C biogenesis protein transmembrane region, Disulphide bond corrector protein DsbC
etfA	930	-1.66212	8.06572	18.7017	1.52846e-05	7.24062e-05	PPRCHA0_1836	electron transfer flavoprotein%2C alpha subunit	Electron transfer flavoprotein domain, Electron transfer flavoprotein FAD-binding domain
PPRCHA0_1003	1704	2.75507	-0.175464	18.6884	1.53913e-05	7.28553e-05	PPRCHA0_1003	Ser/Thr protein phosphatase/5'-nucleotidase domain protein	5'-nucleotidase, C-terminal domain, Calcineurin-like phosphoesterase
fklB	618	-2.1189	7.43126	18.671	1.55323e-05	7.3466e-05	PPRCHA0_5261	FKBP-type peptidyl-prolyl cis-trans isomerase FklB	FKBP-type peptidyl-prolyl cis-trans isomerase, Domain amino terminal to FKBP-type peptidyl-prolyl isomerase
PPRCHA0_4299	1872	-2.20833	9.37119	18.6245	1.59166e-05	7.51671e-05	PPRCHA0_4299		TENA/THI-4/PQQC family
fruK	942	-2.22037	4.13057	18.6208	1.59471e-05	7.52531e-05	PPRCHA0_0867	1-phosphofructokinase	pfkB family carbohydrate kinase
lolB	618	-1.77271	5.43323	18.593	1.61811e-05	7.62984e-05	PPRCHA0_5085	outer membrane lipoprotein LolB	Outer membrane lipoprotein LolB
PPRCHA0_3803	618	2.78708	4.46627	18.5883	1.62214e-05	7.64294e-05	PPRCHA0_3803		NA
PPRCHA0_3832	528	2.12121	4.69517	18.5811	1.62829e-05	7.66602e-05	PPRCHA0_3832		Chitinase class I
PPRCHA0_6079	393	2.15848	5.18313	18.5583	1.64788e-05	7.75228e-05	PPRCHA0_6079	hypothetical protein	Protein of unknown function (DUF3301)
PPRCHA0_3038	1416	2.28952	6.4509	18.5365	1.66682e-05	7.83532e-05	PPRCHA0_3038	transporter%2C major facilitator family	Major Facilitator Superfamily
PPRCHA0_3305	1830	-1.61749	5.13892	18.5311	1.67158e-05	7.85165e-05	PPRCHA0_3305		Bacterial extracellular solute-binding proteins, family 5 Middle
PPRCHA0_3570	2037	2.08677	2.60843	18.456	1.7387e-05	8.1419e-05	PPRCHA0_3570		NADH:flavin oxidoreductase / NADH oxidase family, NAD(P)-binding Rossmann-like domain
pfeR	693	2.69042	4.48391	18.4403	1.75314e-05	8.20322e-05	PPRCHA0_2711	transcriptional activator PfeR	Response regulator receiver domain, Transcriptional regulatory protein, C terminal
PPRCHA0_3599	1218	1.80219	3.30121	18.4285	1.76398e-05	8.24764e-05	PPRCHA0_3599		Putative serine dehydratase domain, Alanine racemase, N-terminal domain
ruvC	525	-1.79271	4.63176	18.417	1.77464e-05	8.29113e-05	PPRCHA0_4711	crossover junction endodeoxyribonuclease RuvC	Crossover junction endodeoxyribonuclease RuvC
PPRCHA0_1956	831	-1.72333	7.5745	18.4143	1.77719e-05	8.29672e-05	PPRCHA0_1956	sugar ABC transporter permease	ABC-2 type transporter
PPRCHA0_0807	1452	2.74662	1.06024	18.4013	1.78932e-05	8.34698e-05	PPRCHA0_0807	aldehyde dehydrogenase family protein	Aldehyde dehydrogenase family
PPRCHA0_1887	825	-2.0283	10.6936	18.3947	1.79558e-05	8.3698e-05	PPRCHA0_1887	conserved TM helix-containing protein	Mechanosensitive ion channel, Conserved TM helix, Conserved TM helix
PPRCHA0_2525	297	-1.54995	6.36942	18.3564	1.83207e-05	8.52687e-05	PPRCHA0_2525	hypothetical protein
vgrG1b	2250	3.20977	8.95556	18.3458	1.84228e-05	8.56785e-05	PPRCHA0_3016	type VI secretion system Vgr family protein	Gp5 C-terminal repeat (3 copies), Phage late control gene D protein (GPD)
PPRCHA0_2623	1224	3.90654	-1.21304	18.3014	1.88567e-05	8.75634e-05	PPRCHA0_2623	drug resistance transporter%2C Bcr/CflA family	Major Facilitator Superfamily
kdpC_1	546	-2.15146	2.13965	18.2877	1.8993e-05	8.81295e-05	PPRCHA0_4338	K+-transporting ATPase%2C C subunit	K+-transporting ATPase, c chain
PPRCHA0_4631	1320	4.73662	10.3396	18.2525	1.93475e-05	8.9706e-05	PPRCHA0_4631		PAS domain, PAS domain, Methyl-accepting chemotaxis protein (MCP) signalling domain
PPRCHA0_3179	1158	3.29663	0.489762	18.2353	1.95223e-05	9.04479e-05	PPRCHA0_3179		Luciferase-like monooxygenase
alkB1	1293	2.17473	5.98971	18.1755	2.01454e-05	9.31933e-05	PPRCHA0_2960	alkane 1-monooxygenase	Fatty acid desaturase
PPRCHA0_2053	708	3.70226	0.319472	18.173	2.01718e-05	9.3245e-05	PPRCHA0_2053	terminase%2C endonuclease subunit	Phage small terminase subunit
PPRCHA0_2310	774	3.22353	0.945172	18.1607	2.03021e-05	9.37764e-05	PPRCHA0_2310	transcriptional regulator%2C AraC family	AraC-like ligand binding domain, Helix-turn-helix domain
PPRCHA0_4984	750	-1.83965	3.84003	18.1214	2.07261e-05	9.56627e-05	PPRCHA0_4984		Putative zinc- or iron-chelating domain
PPRCHA0_3365	873	4.27012	-1.65388	18.1196	2.0745e-05	9.56774e-05	PPRCHA0_3365		Putative MetA-pathway of phenol degradation
pltF	1497	3.09883	3.33523	18.1006	2.0954e-05	9.65685e-05	PPRCHA0_2830	L-prolyl-AMP Ligase PltF	AMP-binding enzyme, AMP-binding enzyme C-terminal domain
ppiA	564	-1.54312	5.02978	18.0885	2.10874e-05	9.71103e-05	PPRCHA0_1565	peptidyl-prolyl cis-trans isomerase A	Cyclophilin type peptidyl-prolyl cis-trans isomerase/CLD
PPRCHA0_3526	915	3.03461	0.403625	18.0644	2.13557e-05	9.82718e-05	PPRCHA0_3526		LysR substrate binding domain, Bacterial regulatory helix-turn-helix protein, lysR family
PPRCHA0_1146	717	-1.89582	3.94772	18.0007	2.20821e-05	0.000101538	PPRCHA0_1146	transcriptional regulator%2C TetR family	Bacterial regulatory proteins, tetR family
PPRCHA0_3201	3180	2.05516	2.90292	17.9882	2.2228e-05	0.000102132	PPRCHA0_3201		His Kinase A (phospho-acceptor) domain, Histidine kinase-, DNA gyrase B-, and HSP90-like ATPase, Hpt domain, Response regulator receiver domain
gbsA	1449	2.65573	3.14885	17.9599	2.25607e-05	0.000103582	PPRCHA0_4757	betaine-aldehyde dehydrogenase	Aldehyde dehydrogenase family
PPRCHA0_6052	1926	2.16583	3.5005	17.9526	2.26479e-05	0.000103905	PPRCHA0_6052	hypothetical protein	Ankyrin repeats (3 copies)
PPRCHA0_0510	837	-2.27976	5.11945	17.9403	2.27943e-05	0.000104498	PPRCHA0_0510	hypothetical protein	Ribosomal RNA large subunit methyltransferase D, RlmJ
PPRCHA0_3458	564	-2.40681	3.70408	17.9229	2.30041e-05	0.000105278	PPRCHA0_3458
cat1	621	-2.13748	5.54524	17.9217	2.30178e-05	0.000105278	PPRCHA0_0530	putative chloramphenicol O-acetyltransferase	Bacterial transferase hexapeptide (six repeats)
fadD_1	1704	2.24646	4.25058	17.9212	2.30242e-05	0.000105278	PPRCHA0_2968	long-chain-fatty-acid-CoA ligase	AMP-binding enzyme C-terminal domain, AMP-binding enzyme
rfbD	882	-1.99002	4.42562	17.9205	2.30333e-05	0.000105278	PPRCHA0_0307	dTDP-4-dehydrorhamnose reductase	RmlD substrate binding domain
PPRCHA0_5185	150	2.37147	5.37273	17.9115	2.31414e-05	0.000105693	PPRCHA0_5185		NA
PPRCHA0_2044	459	2.62115	1.39984	17.9057	2.32129e-05	0.00010594	PPRCHA0_2044	virion morphogenesis protein	Phage virion morphogenesis family
PPRCHA0_3801	894	2.12892	5.07486	17.8723	2.36236e-05	0.000107654	PPRCHA0_3801		NA
PPRCHA0_4298	903	2.73258	4.61698	17.8489	2.39154e-05	0.000108902	PPRCHA0_4298		NA
PPRCHA0_5733	570	-2.4627	5.19502	17.8383	2.40499e-05	0.000109433	PPRCHA0_5733		Uncharacterized ACR, COG1678
PPRCHA0_4860	1203	3.70294	-0.551724	17.7714	2.49098e-05	0.000113262	PPRCHA0_4860		Benzoate membrane transport protein
rhtB	633	-1.86569	5.08602	17.7619	2.50352e-05	0.000113747	PPRCHA0_5898	homoserine/homoserine lactone efflux protein	LysE type translocator
PPRCHA0_1977	324	-2.24028	3.26785	17.7359	2.53793e-05	0.000115134	PPRCHA0_1977	hypothetical protein	NA
mtnA	1077	-1.70842	4.62136	17.7346	2.5397e-05	0.000115134	PPRCHA0_4364	S-methyl-5-thioribose-1-phosphate isomerase	Initiation factor 2 subunit family
hemL	1284	-1.50696	5.73285	17.7136	2.5678e-05	0.000116322	PPRCHA0_5352	glutamate-1-semialdehyde-2%2C1-aminomutase	Aminotransferase class-III
PPRCHA0_0141	867	2.84024	3.96011	17.6454	2.66153e-05	0.00012039	PPRCHA0_0141	ABC transporter%2C permease protein	Binding-protein-dependent transport system inner membrane component
PPRCHA0_0113	303	-1.73195	4.95214	17.6276	2.68665e-05	0.000121436	PPRCHA0_0113	hypothetical protein	Protein of unknown function (DUF2388)
PPRCHA0_2683	750	-1.79998	4.37313	17.6182	2.6999e-05	0.000121945	PPRCHA0_2683	putative transcriptional regulatory protein RstA	Response regulator receiver domain, Transcriptional regulatory protein, C terminal
PPRCHA0_2243	543	-3.08753	3.287	17.6103	2.71112e-05	0.000122361	PPRCHA0_2243	hypothetical protein	Rhodanese-like domain
PPRCHA0_1099	813	-1.85857	5.48645	17.6085	2.71377e-05	0.00012239	PPRCHA0_1099	cytochrome c assembly protein	Cytochrome C assembly protein
nusG	480	-1.74484	12.4383	17.6061	2.71715e-05	0.000122452	PPRCHA0_5500	transcription termination/antitermination factor NusG	KOW motif, Transcription termination factor nusG
PPRCHA0_2557	1140	3.3044	0.305664	17.5758	2.76076e-05	0.000124326	PPRCHA0_2557	putative cytochrome P450 oxidoreductase
gspL	1215	3.37794	-1.64222	17.5639	2.77806e-05	0.000125013	PPRCHA0_2793	general secretion pathway protein L	Type II secretion system (T2SS), protein L, GspL periplasmic domain
PPRCHA0_3307	1074	1.87169	3.99017	17.5605	2.78315e-05	0.000125149	PPRCHA0_3307		Binding-protein-dependent transport system inner membrane component
cupB1	567	2.82358	3.6788	17.559	2.78525e-05	0.000125152	PPRCHA0_1483	type I pilus biogensis protein CupB1	Type-1 fimbrial protein, A
PPRCHA0_3067	726	2.94537	0.0888528	17.5515	2.7963e-05	0.000125556	PPRCHA0_3067	amino acid ABC transporter%2C permease protein%2C 3-TM region%2C His/Glu/Gln/Arg/opine family	Binding-protein-dependent transport system inner membrane component
PPRCHA0_3615	378	2.27373	5.02233	17.4774	2.90744e-05	0.00013045	PPRCHA0_3615		Glyoxalase/Bleomycin resistance protein/Dioxygenase superfamily
PPRCHA0_3095	1137	3.18228	0.676021	17.4441	2.95878e-05	0.000132559	PPRCHA0_3095	glycosyltransferase%2C group 2 family	Glycosyl transferase family 2
PPRCHA0_5932	927	2.77112	3.30791	17.4383	2.96793e-05	0.000132872	PPRCHA0_5932	membrane protein	ABC transporter transmembrane region
rfaC	1062	-1.61602	5.25463	17.4308	2.97953e-05	0.000133294	PPRCHA0_0517	lipopolysaccharide heptosyltransferase I	Glycosyltransferase family 9 (heptosyltransferase)
PPRCHA0_2578	1623	-1.92197	7.32378	17.3781	3.06333e-05	0.000136942	PPRCHA0_2578	methyl-accepting chemotaxis protein	Four helix bundle sensory module for signal transduction, Methyl-accepting chemotaxis protein (MCP) signalling domain, HAMP domain
PPRCHA0_2394	900	1.942	3.86784	17.3763	3.06624e-05	0.000136972	PPRCHA0_2394	integral membrane protein%2C DUF6 family	EamA-like transporter family, EamA-like transporter family
PPRCHA0_1575	7695	1.93541	7.11834	17.3434	3.11986e-05	0.000139266	PPRCHA0_1575	filamentous hemagglutinin	Haemagluttinin repeat, Haemagluttinin repeat, Haemagluttinin repeat, Haemagluttinin repeat, Haemagluttinin repeat, Haemagluttinin repeat, Haemagluttinin repeat, Haemagluttinin repeat, Haemagluttinin repeat, Haemagluttinin repeat, Haemagluttinin repeat, Haemagluttinin repeat, Haemagluttinin repeat, Haemagluttinin repeat, Haemagluttinin repeat, Haemagluttinin repeat, Haemagluttinin repeat, haemaggl…
PPRCHA0_4945	2049	2.33096	6.15115	17.3137	3.16887e-05	0.00014135	PPRCHA0_4945		Cytochrome C oxidase, cbb3-type, subunit III, Cytochrome c, Cytochrome c
PPRCHA0_2235	720	3.00968	1.10184	17.2923	3.20475e-05	0.000142832	PPRCHA0_2235	amino acid ABC transporter%2C permease protein%2C 3-TM region%2C His/Glu/Gln/Arg/opine family	Binding-protein-dependent transport system inner membrane component
PPRCHA0_1113	1260	4.106	5.98346	17.2898	3.2091e-05	0.000142832	PPRCHA0_1113	response regulator/EAL domain protein	EAL domain, Response regulator receiver domain
PPRCHA0_2529	1623	1.92856	3.54809	17.2741	3.2356e-05	0.000143907	PPRCHA0_2529	transporter%2C major facilitator family	Sugar (and other) transporter
PPRCHA0_0125	1182	1.8361	7.17633	17.2484	3.27974e-05	0.000145764	PPRCHA0_0125	PepSY-associated TM helix domain protein	PepSY-associated TM region
PPRCHA0_3118	612	-2.30576	3.41451	17.2417	3.29136e-05	0.000146174	PPRCHA0_3118	flavin reductase	Flavodoxin-like fold
infC	534	-1.73856	12.9982	17.2108	3.3452e-05	0.000148457	PPRCHA0_2139	translation initiation factor IF-3	Translation initiation factor IF-3, N-terminal domain, Translation initiation factor IF-3, C-terminal domain
PPRCHA0_3696	1011	2.92934	0.602846	17.1957	3.37204e-05	0.00014954	PPRCHA0_3696		Branched-chain amino acid transport system / permease component
PPRCHA0_4863	261	2.85931	1.45774	17.193	3.37683e-05	0.000149643	PPRCHA0_4863		NA
PPRCHA0_5060	474	-2.80535	3.28554	17.1761	3.40699e-05	0.000150761	PPRCHA0_5060
yliI	1152	-1.96811	5.2006	17.1623	3.43176e-05	0.000151747	PPRCHA0_3111	aldose sugar dehydrogenase YliI	Glucose / Sorbosone dehydrogenase
pcaB	1365	2.76831	3.61458	17.129	3.49248e-05	0.000154224	PPRCHA0_1345	3-carboxy-cis%2Ccis-muconate cycloisomerase	Lyase, Adenylosuccinate lyase C-terminus
PPRCHA0_1062	1293	-1.99944	3.08916	17.1288	3.49281e-05	0.000154224	PPRCHA0_1062	cyanate transporter%2C major facilitator family	Major Facilitator Superfamily
glk	957	-1.58518	5.07731	17.1111	3.52555e-05	0.000155557	PPRCHA0_4663	glucokinase	Glucokinase
lpxD	1056	-1.73592	8.9095	17.0795	3.5847e-05	0.000158053	PPRCHA0_1193	UDP-3-O-[3-hydroxymyristoyl] glucosamine N-acyltransferase	Bacterial transferase hexapeptide (six repeats), Bacterial transferase hexapeptide (six repeats), UDP-3-O-[3-hydroxymyristoyl] glucosamine N-acyltransferase, LpxD
PPRCHA0_2751	2256	2.56954	1.41671	17.0719	3.59915e-05	0.000158576	PPRCHA0_2751	sensor histidine kinase/response regulator	Periplasmic sensor domain found in signal transduction proteins, Hpt domain, Response regulator receiver domain, Histidine kinase-, DNA gyrase B-, and HSP90-like ATPase, His Kinase A (phospho-acceptor) domain
PPRCHA0_1309	1614	-2.02295	5.45164	17.0697	3.60327e-05	0.000158642	PPRCHA0_1309	pyridine nucleotide-disulfide oxidoreductase
hasE	1350	2.90331	4.42619	17.0315	3.67656e-05	0.000161753	PPRCHA0_5302	type 1 secretion system membrane fusion protein HasE	HlyD membrane-fusion protein of T1SS, Barrel-sandwich domain of CusB or HlyD membrane-fusion
PPRCHA0_6108	624	-2.0802	3.33086	17.0056	3.72691e-05	0.00016385	PPRCHA0_6108	acyltransferase domain protein	Acyltransferase
dnaQ	750	-1.83936	5.25937	17.0035	3.73108e-05	0.000163915	PPRCHA0_3298	DNA polymerase III%2C epsilon subunit	Exonuclease
PPRCHA0_1169	210	2.20991	7.59204	16.9947	3.74838e-05	0.000164557	PPRCHA0_1169	cold-shock DNA-binding domain protein	'Cold-shock' DNA-binding domain
PPRCHA0_4300	168	-2.34217	9.95802	16.9807	3.77609e-05	0.000165655	PPRCHA0_4300		NA
PPRCHA0_3669	1647	2.46925	2.93694	16.9702	3.79712e-05	0.000166405	PPRCHA0_3669		PLD-like domain
PPRCHA0_4432	1290	-1.60789	5.01908	16.9694	3.79863e-05	0.000166405	PPRCHA0_4432		Aminopeptidase I zinc metalloprotease (M18)
PPRCHA0_3177	1782	3.41833	-0.790519	16.9671	3.80338e-05	0.000166493	PPRCHA0_3177		ABC transporter transmembrane region, ABC transporter
pncB_2	1215	3.65867	7.4707	16.9535	3.83075e-05	0.000167451	PPRCHA0_0598	nicotinate phosphoribosyltransferase	Nicotinate phosphoribosyltransferase (NAPRTase) family
aroE3	855	2.85776	0.637043	16.9395	3.85903e-05	0.000168567	PPRCHA0_5309	quinate/shikimate dehydrogenase	Shikimate / quinate 5-dehydrogenase, Shikimate dehydrogenase substrate binding domain
PPRCHA0_2284	855	-2.77088	3.58686	16.9339	3.87037e-05	0.000168891	PPRCHA0_2284	transcriptional regulator%2C RpiR family/SIS domain protein	Helix-turn-helix domain, rpiR family, SIS domain
PPRCHA0_2296	528	-3.72709	4.11411	16.9331	3.87197e-05	0.000168891	PPRCHA0_2296	hypothetical protein	Chalcone isomerase-like
PPRCHA0_0707	411	-1.75566	6.86564	16.9217	3.89542e-05	0.000169793	PPRCHA0_0707	putative response regulator recevier domain protein	Response regulator receiver domain
PPRCHA0_4220	864	-1.90696	3.59061	16.9192	3.90051e-05	0.000169893	PPRCHA0_4220	antioxidant%2C AhpC family	Prolipoprotein diacylglyceryl transferase, AhpC/TSA family
fbpA1	1026	-1.55862	7.09742	16.9026	3.93473e-05	0.000171262	PPRCHA0_0579	iron ABC transporter%2C periplasmic iron-binding protein	Bacterial extracellular solute-binding protein
pueA	1854	1.82014	4.34949	16.8962	3.94796e-05	0.00017161	PPRCHA0_3208	polyurethanase A	Haemolysin-type calcium-binding repeat (2 copies), Haemolysin-type calcium-binding repeat (2 copies), Haemolysin-type calcium-binding repeat (2 copies), Haemolysin-type calcium-binding repeat (2 copies), Haemolysin-type calcium-binding repeat (2 copies)
PPRCHA0_1892	318	-3.6556	0.431839	16.8961	3.94835e-05	0.00017161	PPRCHA0_1892	assimilatory nitrite reductase small subunit	Rieske [2Fe-2S] domain
groL	1644	-1.89305	11.6502	16.8889	3.9632e-05	0.000172133	PPRCHA0_4784	chaperonin GroL	TCP-1/cpn60 chaperonin family
PPRCHA0_5536	1248	-1.95201	3.39666	16.8841	3.97333e-05	0.00017245	PPRCHA0_5536		Binding-protein-dependent transport system inner membrane component
PPRCHA0_4102	2601	2.06068	3.11922	16.8731	3.99634e-05	0.000173326	PPRCHA0_4102		Patatin-like phospholipase
mreD	492	-1.77011	4.99536	16.8584	4.02755e-05	0.000174432	PPRCHA0_0906	rod shape-determining protein MreD	rod shape-determining protein MreD
PPRCHA0_2488	741	3.52301	3.67268	16.8548	4.03514e-05	0.000174637	PPRCHA0_2488	transcriptional regulator%2C TetR family	Bacterial regulatory proteins, tetR family, YcdC-like protein, C-terminal region
PPRCHA0_2931	270	2.25071	7.69022	16.8496	4.04623e-05	0.000174993	PPRCHA0_2931	putative secreted protein	Peptidase propeptide and YPEB domain
PPRCHA0_5972	381	-1.57797	7.57249	16.8179	4.11444e-05	0.000177692	PPRCHA0_5972	putative endoribonuclease L-PSP	Endoribonuclease L-PSP
PPRCHA0_3133	267	-1.67401	7.92096	16.8081	4.13562e-05	0.00017848	PPRCHA0_3133		NA
azu	447	2.06269	11.4126	16.786	4.18419e-05	0.000180449	PPRCHA0_0596	azurin	Copper binding proteins, plastocyanin/azurin family
PPRCHA0_2159	936	2.74734	1.92077	16.7789	4.19987e-05	0.000180997	PPRCHA0_2159	transcriptional regulator%2C LysR family	LysR substrate binding domain, Bacterial regulatory helix-turn-helix protein, lysR family
PPRCHA0_2068	1275	2.202	5.16737	16.7316	4.30576e-05	0.00018543	PPRCHA0_2068	ABC transporter%2C ATP-binding protein	Wzt C-terminal domain, ABC transporter
nuoE	498	-1.86516	4.78824	16.7013	4.37502e-05	0.00018828	PPRCHA0_3948	NADH-quinone oxidoreductase%2C E subunit	Thioredoxin-like [2Fe-2S] ferredoxin
fliC	852	-1.65826	12.5569	16.6964	4.38648e-05	0.00018864	PPRCHA0_1651	flagellin FliC	Bacterial flagellin N-terminal helical region, Bacterial flagellin C-terminal helical region
rpmJ	150	3.1289	4.02692	16.6543	4.48487e-05	0.000192601	PPRCHA0_3847	ribosomal protein L36	Ribosomal protein L36
PPRCHA0_2944	1254	2.24478	5.30555	16.642	4.51403e-05	0.000193716	PPRCHA0_2944	oxidoreductase membrane protein	Ferric reductase like transmembrane component, FAD-binding domain
PPRCHA0_3433	348	2.3151	7.70793	16.614	4.58127e-05	0.000196211	PPRCHA0_3433		NA
livF	717	-1.81139	3.94848	16.6137	4.58179e-05	0.000196211	PPRCHA0_0606	high affinity branched-chain amino acid ABC transporter%2C ATP-binding protein LivF	ABC transporter
PPRCHA0_2468	723	-2.07527	3.59374	16.5967	4.62323e-05	0.000197847	PPRCHA0_2468	acetyltransferase%2C GNAT family	Acetyltransferase (GNAT) family
atpH	537	-1.71429	10.5198	16.5917	4.63536e-05	0.000198227	PPRCHA0_6128	ATP synthase F1%2C delta subunit	ATP synthase delta (OSCP) subunit
uvrD	2184	-1.58138	6.8764	16.5843	4.65339e-05	0.000198771	PPRCHA0_6071	DNA helicase II	UvrD/REP helicase N-terminal domain, UvrD-like helicase C-terminal domain
PPRCHA0_3271	777	-2.13509	3.54506	16.5838	4.65458e-05	0.000198771	PPRCHA0_3271	methyltransferase	Methyltransferase domain
PPRCHA0_1748	252	2.47235	12.9467	16.5784	4.66799e-05	0.000199065	PPRCHA0_1748	putative lipoprotein
PPRCHA0_4753	630	-1.61463	4.05686	16.561	4.71088e-05	0.000200754	PPRCHA0_4753		Flavin reductase like domain
PPRCHA0_4295	1347	-1.58235	4.58086	16.5559	4.72363e-05	0.000201018	PPRCHA0_4295	3-deoxy-7-phosphoheptulonate synthase	Class-II DAHP synthetase family
iolL	822	4.53727	1.73616	16.5433	4.75528e-05	0.000202224	PPRCHA0_2631	putative inosose isomerase	Xylose isomerase-like TIM barrel
PPRCHA0_2694	1164	3.02294	-0.837749	16.5373	4.77017e-05	0.000202716	PPRCHA0_2694	acyl-CoA dehydrogenase family protein	Acyl-CoA dehydrogenase, N-terminal domain, Acyl-CoA dehydrogenase, C-terminal domain, Acyl-CoA dehydrogenase, middle domain
PPRCHA0_3066	711	3.80231	-0.111356	16.5186	4.81753e-05	0.000204586	PPRCHA0_3066	amino acid ABC transporter%2C permease protein%2C 3-TM region%2C His/Glu/Gln/Arg/opine family	Binding-protein-dependent transport system inner membrane component
PPRCHA0_2267	591	2.69243	6.35296	16.5059	4.8499e-05	0.000205818	PPRCHA0_2267	hypothetical protein
PPRCHA0_3775	168	2.55191	6.28714	16.4821	4.91103e-05	0.000208267	PPRCHA0_3775
PPRCHA0_3657	498	2.6814	4.18176	16.4639	4.95856e-05	0.000210137	PPRCHA0_3657		Lrp/AsnC ligand binding domain, Winged helix-turn-helix DNA-binding
benR	957	3.91951	0.93069	16.4481	5.00012e-05	0.000211751	PPRCHA0_3906	transcriptional regulator BenR	Helix-turn-helix domain, AraC-binding-like domain
PPRCHA0_0521	753	-1.73108	5.41925	16.427	5.05596e-05	0.000213968	PPRCHA0_0521	lipopolysaccharide kinase%2C WaaP family	Lipopolysaccharide kinase (Kdo/WaaP) family
PPRCHA0_2022	129	5.64769	-0.567902	16.4207	5.07283e-05	0.000214533	PPRCHA0_2022	putative membrane protein
PPRCHA0_1378	1218	-1.64826	4.60218	16.4025	5.12182e-05	0.000216156	PPRCHA0_1378	hypothetical protein	Methyltransferase domain
PPRCHA0_0769	576	3.4232	0.392746	16.3969	5.1368e-05	0.000216639	PPRCHA0_0769	NAD(P)H dehydrogenase%2C quinone family	Flavodoxin-like fold
rpmI	195	-2.04048	13.0583	16.3761	5.19371e-05	0.000218888	PPRCHA0_2140	ribosomal protein L35	Ribosomal protein L35
PPRCHA0_1042	600	2.66124	4.88988	16.3487	5.26923e-05	0.000221612	PPRCHA0_1042	putative GTP cyclohydrolase II	GTP cyclohydrolase II
PPRCHA0_2041	912	3.57583	-0.219369	16.3396	5.2945e-05	0.000222522	PPRCHA0_2041	Baseplate assembly protein J	Baseplate J-like protein
pcaQ	879	3.38373	2.4815	16.3131	5.36927e-05	0.000225355	PPRCHA0_5322	pca operon transcription factor PcaQ	LysR substrate binding domain, Bacterial regulatory helix-turn-helix protein, lysR family
catA	930	2.70165	3.09726	16.3056	5.39042e-05	0.000226087	PPRCHA0_3907	catechol 1%2C2-dioxygenase	Dioxygenase, Catechol dioxygenase N terminus
yciH	372	-1.57879	6.01041	16.2874	5.4426e-05	0.000228119	PPRCHA0_0685	putative translation initiation factor SUI1	Translation initiation factor SUI1
PPRCHA0_2956	840	3.07994	0.71714	16.285	5.4494e-05	0.000228247	PPRCHA0_2956	hypothetical protein	Predicted metal-dependent hydrolase
PPRCHA0_4050	270	-1.62291	3.16884	16.2743	5.48036e-05	0.000229054	PPRCHA0_4050		NA
PPRCHA0_0388	1188	3.29307	0.37466	16.273	5.4839e-05	0.000229054	PPRCHA0_0388	CoA-transferase%2C family III	CoA-transferase family III
PPRCHA0_0159	210	-2.80006	2.87889	16.2718	5.48741e-05	0.000229054	PPRCHA0_0159	hypothetical protein	Protein of unknown function (DUF1656)
PPRCHA0_5056	234	1.88784	3.52921	16.2574	5.52922e-05	0.000230642	PPRCHA0_5056		NA
pvdI	11148	3.20963	8.66491	16.2387	5.58408e-05	0.000232771	PPRCHA0_4137	non-ribosomal peptide synthetase PvdI	AMP-binding enzyme C-terminal domain, AMP-binding enzyme C-terminal domain, AMP-binding enzyme C-terminal domain, Phosphopantetheine attachment site, Phosphopantetheine attachment site, Phosphopantetheine attachment site, Condensation domain, Condensation domain, Condensation domain, Condensation domain, AMP-binding enzyme, AMP-binding enzyme, AMP-binding enzyme
dsbG	768	-1.50317	4.73227	16.1963	5.71053e-05	0.00023788	PPRCHA0_4221	thiol:disulfide interchange protein DsbG	Thioredoxin-like domain
hasD	1785	2.32705	5.90364	16.1923	5.72274e-05	0.000238227	PPRCHA0_5303	type 1 secretion system ATPase HasD	ABC transporter transmembrane region, ABC transporter
PPRCHA0_4506	666	-2.02054	4.58045	16.1692	5.79288e-05	0.000240982	PPRCHA0_4506		Histidine phosphatase superfamily (branch 1)
PPRCHA0_2170	1959	3.08362	5.12392	16.1556	5.83467e-05	0.000242545	PPRCHA0_2170	efflux ABC transporter%2C permease/ATP-binding protein	FtsX-like permease family, ABC transporter, MacB-like periplasmic core domain
PPRCHA0_2161	831	-2.13064	3.93165	16.1544	5.8384e-05	0.000242545	PPRCHA0_2161	hypothetical protein	NA
PPRCHA0_2784	708	4.87598	1.24092	16.1521	5.84547e-05	0.000242674	PPRCHA0_2784	secretin and TonB N terminus short domain protein	Secretin and TonB N terminus short domain
PPRCHA0_5886	969	-1.80675	6.46412	16.1484	5.85667e-05	0.000242974	PPRCHA0_5886	2Fe-2S iron-sulfur cluster binding domain/oxidoreductase NAD-binding domain protein	Oxidoreductase NAD-binding domain, 2Fe-2S iron-sulfur cluster binding domain
PPRCHA0_1502	2121	2.6348	1.83889	16.1378	5.88967e-05	0.000244178	PPRCHA0_1502	enoyl-CoA hydratase/isomerase/3-hydroxyacyl-CoA dehydrogenase family protein	3-hydroxyacyl-CoA dehydrogenase, NAD binding domain, 3-hydroxyacyl-CoA dehydrogenase, C-terminal domain, 3-hydroxyacyl-CoA dehydrogenase, C-terminal domain, Enoyl-CoA hydratase/isomerase
PPRCHA0_5172	1278	-1.81566	4.58085	16.0759	6.08546e-05	0.000251891	PPRCHA0_5172		NA
PPRCHA0_2331	2475	2.03291	4.64177	16.075	6.08809e-05	0.000251891	PPRCHA0_2331	TonB-dependent outermembrane receptor	TonB-dependent Receptor Plug Domain, TonB dependent receptor
PPRCHA0_3724	1743	2.66847	0.17883	16.0731	6.09428e-05	0.000251977	PPRCHA0_3724		Amidohydrolase family
pvdL	13017	2.09523	8.68107	16.0515	6.16426e-05	0.000254698	PPRCHA0_4229	non-ribosomal peptide synthetase PvdL	AMP-binding enzyme, AMP-binding enzyme, AMP-binding enzyme, AMP-binding enzyme, Phosphopantetheine attachment site, Phosphopantetheine attachment site, Phosphopantetheine attachment site, Phosphopantetheine attachment site, AMP-binding enzyme C-terminal domain, AMP-binding enzyme C-terminal domain, AMP-binding enzyme C-terminal domain, Condensation domain, Condensation domain, Condensation domain…
nuoI	549	-1.74904	7.04866	16.0158	6.28159e-05	0.000259195	PPRCHA0_3952	NADH-quinone oxidoreductase%2C I subunit	4Fe-4S dicluster domain
PPRCHA0_1391	621	2.57837	2.29724	15.9991	6.3372e-05	0.000261137	PPRCHA0_1391	hypothetical protein	NA
hemO	609	2.01497	6.95473	15.988	6.3745e-05	0.00026232	PPRCHA0_4670	heme oxygenase HemO	Heme oxygenase
PPRCHA0_2531	894	2.31806	1.94523	15.9812	6.39748e-05	0.000263089	PPRCHA0_2531	transcriptional regulator%2C LysR family	Bacterial regulatory helix-turn-helix protein, lysR family, LysR substrate binding domain
PPRCHA0_0354	978	3.3976	0.574059	15.9672	6.4451e-05	0.000264691	PPRCHA0_0354	alpha/beta hydrolase family protein	Serine aminopeptidase, S33
leuD	645	-1.94521	4.18007	15.9551	6.48632e-05	0.000266205	PPRCHA0_2094	3-isopropylmalate dehydratase%2C small subunit	Aconitase C-terminal domain
PPRCHA0_5883	408	-1.60624	6.06768	15.9438	6.52516e-05	0.000267619	PPRCHA0_5883	putative flagellar protein FliL	Flagellar basal body-associated protein FliL
PPRCHA0_5385	456	1.75712	8.91217	15.9422	6.53054e-05	0.00026766	PPRCHA0_5385		MaoC like domain
sulP	1692	1.58924	4.40967	15.9405	6.53645e-05	0.000267723	PPRCHA0_3017	sulfate permease	Sulfate permease family, STAS domain
PPRCHA0_0217	1338	2.61993	1.23314	15.9275	6.58152e-05	0.000269388	PPRCHA0_0217	hypothetical protein	Arylsulfotransferase (ASST)
PPRCHA0_3364	978	2.44298	1.97207	15.9212	6.60353e-05	0.000269922	PPRCHA0_3364		Bacterial regulatory proteins, luxR family
PPRCHA0_2967	1299	2.31853	1.33135	15.9209	6.60465e-05	0.000269922	PPRCHA0_2967	acetyl-CoA C-acetyltransferase	Thiolase, N-terminal domain, Thiolase, C-terminal domain
PPRCHA0_2479	459	2.1247	3.36412	15.92	6.60782e-05	0.000269922	PPRCHA0_2479	acetyltransferase%2C GNAT family	Acetyltransferase (GNAT) family
cysD3	918	-1.76289	8.01648	15.8998	6.67847e-05	0.000272444	PPRCHA0_0943	sulfate adenylyltransferase%2C small subunit	Phosphoadenosine phosphosulfate reductase family
PPRCHA0_6072	534	-1.80718	6.55121	15.8655	6.80061e-05	0.000277242	PPRCHA0_6072	putative membrane protein	EamA-like transporter family
folE2	561	-1.7002	7.72771	15.8575	6.82956e-05	0.000278236	PPRCHA0_2295	GTP cyclohydrolase I	GTP cyclohydrolase I
PPRCHA0_2040	618	2.97882	0.823599	15.8417	6.88694e-05	0.00028034	PPRCHA0_2040	Tail protein I	Phage tail protein (Tail_P2_I)
PPRCHA0_0789	198	-3.05453	5.07317	15.8407	6.89037e-05	0.00028034	PPRCHA0_0789	hypothetical protein	NA
PPRCHA0_1297	279	2.32949	4.89361	15.8302	6.92867e-05	0.00028171	PPRCHA0_1297	hypothetical protein	Protein of unknown function (DUF1145)
PPRCHA0_5171	762	-1.90469	4.36947	15.8139	6.98866e-05	0.000283961	PPRCHA0_5171		NA
PPRCHA0_3224	1335	1.8474	2.65425	15.8089	7.00722e-05	0.000284337	PPRCHA0_3224		Aminotransferase class-III
PPRCHA0_3250	378	-1.60222	5.36945	15.8065	7.01609e-05	0.000284508	PPRCHA0_3250		Response regulator receiver domain
PPRCHA0_5353	555	-1.51965	5.38157	15.7939	7.06315e-05	0.000286022	PPRCHA0_5353		Sel1 repeat, Sel1 repeat
PPRCHA0_3165	513	2.14125	1.94632	15.7938	7.06342e-05	0.000286022	PPRCHA0_3165		Sigma-70 region 2, Sigma-70, region 4
PPRCHA0_4407	1359	2.75585	0.599434	15.7927	7.06748e-05	0.000286022	PPRCHA0_4407		Acyclic terpene utilisation family protein AtuA
PPRCHA0_1268	711	-1.9446	4.25588	15.7836	7.10168e-05	0.000287216	PPRCHA0_1268	S4 domain protein	S4 domain
PPRCHA0_4962	714	3.16097	0.375161	15.7721	7.14491e-05	0.000288774	PPRCHA0_4962		Binding-protein-dependent transport system inner membrane component
PPRCHA0_5068	951	-1.89909	8.47772	15.767	7.16411e-05	0.000289358	PPRCHA0_5068		Protein of unknown function (DUF523), Protein of unknown function (DUF1722)
lolD	699	-1.73729	5.09298	15.7239	7.32923e-05	0.000295832	PPRCHA0_2002	lipoprotein-releasing system%2C ATP-binding protein LolD	ABC transporter
PPRCHA0_4826	402	-2.74451	2.80523	15.7119	7.37581e-05	0.000297516	PPRCHA0_4826		EamA-like transporter family
PPRCHA0_1161	618	-2.13685	5.38357	15.7095	7.38539e-05	0.000297705	PPRCHA0_1161	hypothetical protein	NA
PPRCHA0_5213	867	2.20366	4.67793	15.7044	7.40498e-05	0.000298298	PPRCHA0_5213		Uncharacterized protein conserved in bacteria (DUF2236)
wapP	735	-1.74817	6.028	15.6867	7.47488e-05	0.000300915	PPRCHA0_0520	putative heptose kinase WapP	Lipopolysaccharide kinase (Kdo/WaaP) family
PPRCHA0_4156	459	3.04988	5.36711	15.6583	7.58772e-05	0.000305257	PPRCHA0_4156		Activator of Hsp90 ATPase homolog 1-like protein
PPRCHA0_2706	1281	2.45117	0.556224	15.6498	7.62208e-05	0.000306438	PPRCHA0_2706	TRAP transporter%2C DctM subunit	Tripartite ATP-independent periplasmic transporter, DctM component
PPRCHA0_0964	387	-2.85218	5.21397	15.5925	7.8564e-05	0.000315651	PPRCHA0_0964	LrgA family protein	LrgA family
PPRCHA0_6116	885	3.20241	3.06823	15.5854	7.88606e-05	0.000316634	PPRCHA0_6116	transcriptional regulator%2C LysR family	LysR substrate binding domain, Bacterial regulatory helix-turn-helix protein, lysR family
algG	1590	-1.87541	3.55486	15.5829	7.89653e-05	0.000316847	PPRCHA0_1027	poly(beta-D-mannuronate) C5 epimerase AlgG	Periplasmic copper-binding protein (NosD)
PPRCHA0_2939	1431	2.90738	-1.04396	15.5774	7.91969e-05	0.000317567	PPRCHA0_2939	putative betaine-aldehyde dehydrogenase	Aldehyde dehydrogenase family
PPRCHA0_2169	1152	2.3903	5.44453	15.547	8.04778e-05	0.000322492	PPRCHA0_2169	efflux transporter%2C RND family%2C MFP subunit	Barrel-sandwich domain of CusB or HlyD membrane-fusion
PPRCHA0_0356	342	2.42841	2.96173	15.5147	8.1865e-05	0.000327835	PPRCHA0_0356	chorismate mutase	Chorismate mutase type II
PPRCHA0_3969	237	-3.0938	2.14924	15.5085	8.21367e-05	0.000328708	PPRCHA0_3969		NA
PPRCHA0_1727	2034	2.83884	0.452081	15.4981	8.25897e-05	0.000330089	PPRCHA0_1727	fusaric acid resistance domain protein	Fusaric acid resistance protein family
PPRCHA0_5569	1683	-1.58292	6.55357	15.4738	8.36582e-05	0.000334141	PPRCHA0_5569		Flavin containing amine oxidoreductase
flaG	372	-1.51088	9.69543	15.3943	8.72517e-05	0.000347585	PPRCHA0_1652	flagellar protein FlaG	FlaG protein
PPRCHA0_3156	675	-1.56362	5.58624	15.3783	8.7994e-05	0.000350313	PPRCHA0_3156		Transcriptional regulatory protein, C terminal, Response regulator receiver domain
PPRCHA0_1125	1737	1.74718	3.78872	15.371	8.83351e-05	0.000351214	PPRCHA0_1125	hypothetical protein
PPRCHA0_4835	1035	-2.51663	2.95497	15.3596	8.88659e-05	0.000353095	PPRCHA0_4835		alpha/beta hydrolase fold
PPRCHA0_0336	837	3.37575	-0.841664	15.3571	8.89843e-05	0.000353335	PPRCHA0_0336	polyamine/opine/phosphonate ABC transporter%2C POPT family%2C permease protein	Binding-protein-dependent transport system inner membrane component
PPRCHA0_5650	915	2.20918	3.20792	15.3524	8.92079e-05	0.000353993	PPRCHA0_5650		LysR substrate binding domain, Bacterial regulatory helix-turn-helix protein, lysR family
PPRCHA0_4279	627	2.15479	2.86213	15.3168	9.09035e-05	0.000360254	PPRCHA0_4279		Response regulator receiver domain, Bacterial regulatory proteins, luxR family
hipO	1179	2.69018	0.645455	15.313	9.10895e-05	0.000360757	PPRCHA0_3552	hippurate hydrolase	Peptidase family M20/M25/M40, Peptidase dimerisation domain
PPRCHA0_1797	465	-2.12988	3.31138	15.3062	9.14172e-05	0.00036182	PPRCHA0_1797	low molecular weight phosphotyrosine protein phosphatase	Low molecular weight phosphotyrosine protein phosphatase
leuB	1083	-1.66949	5.82351	15.3034	9.15527e-05	0.000362122	PPRCHA0_2096	3-isopropylmalate dehydrogenase	Isocitrate/isopropylmalate dehydrogenase
PPRCHA0_3558	966	3.15478	1.06783	15.258	9.3777e-05	0.00037068	PPRCHA0_3558		Fatty acid desaturase
PPRCHA0_0798	783	3.3436	0.766856	15.2313	9.51143e-05	0.000374996	PPRCHA0_0798	transcriptional regulator%2C AraC family	AraC-like ligand binding domain, Helix-turn-helix domain
PPRCHA0_2006	552	-1.5945	4.29611	15.2217	9.56006e-05	0.00037667	PPRCHA0_2006	copper-binding protein%2C plastocyanin/azurin family	Copper binding proteins, plastocyanin/azurin family
PPRCHA0_1911	660	-1.50251	5.88034	15.2113	9.61286e-05	0.000378263	PPRCHA0_1911	transcriptional regulator%2C GntR family	FCD domain, Bacterial regulatory proteins, gntR family
creB	681	-1.95513	4.4857	15.1985	9.67811e-05	0.000380585	PPRCHA0_5613	DNA-binding response regulator CreB	Transcriptional regulatory protein, C terminal, Response regulator receiver domain
PPRCHA0_2477	615	3.39779	-0.302445	15.0738	0.000103386	0.000406035	PPRCHA0_2477	translocator protein%2C LysE family	LysE type translocator
PPRCHA0_0156	279	1.86298	6.31513	15.0717	0.000103504	0.000406239	PPRCHA0_0156	hypothetical protein	NA
ttg2E	309	-2.03361	4.3954	15.0627	0.000103997	0.00040791	PPRCHA0_0933	toluene tolerance protein Ttg2E	STAS domain
PPRCHA0_5283	729	1.71732	4.58828	15.0606	0.000104114	0.000408108	PPRCHA0_5283		NA
PPRCHA0_3566	663	2.57329	0.445844	15.0558	0.000104378	0.000408357	PPRCHA0_3566		Binding-protein-dependent transport system inner membrane component
PPRCHA0_0407	1470	1.89982	7.5295	15.0542	0.000104469	0.000408453	PPRCHA0_0407	permease%2C cytosine/purine%2C uracil%2C thiamine%2C allantoin family	Permease for cytosine/purines, uracil, thiamine, allantoin
aer_3	1566	2.30366	7.26093	15.0454	0.000104956	0.000409833	PPRCHA0_3323	aerotaxis receptor Aer	PAS fold, Methyl-accepting chemotaxis protein (MCP) signalling domain
PPRCHA0_5315	879	2.19343	2.3426	15.0424	0.000105125	0.000410228	PPRCHA0_5315		EamA-like transporter family, EamA-like transporter family
lnt	1536	-1.7805	5.23741	15.0293	0.000105855	0.000412814	PPRCHA0_5359	apolipoprotein N-acyltransferase	Carbon-nitrogen hydrolase
PPRCHA0_2011	300	1.71294	7.80609	15.0133	0.000106757	0.000416068	PPRCHA0_2011	type IV pilus assembly protein%2C PilZ family	PilZ domain
PPRCHA0_5593	741	2.08483	4.20472	14.9746	0.000108967	0.00042441	PPRCHA0_5593		Phosphoribosyl transferase domain
PPRCHA0_0509	357	3.06813	1.82813	14.9697	0.00010925	0.000425239	PPRCHA0_0509	hypothetical protein	Domain of unknown function (DUF1937)
PPRCHA0_4810	1110	-1.59167	5.36036	14.9682	0.000109336	0.000425304	PPRCHA0_4810		ABC transporter, TOBE domain
lhgO	1194	2.88295	5.37721	14.9593	0.000109854	0.000427047	PPRCHA0_2473	L-2-hydroxyglutarate oxidase	FAD dependent oxidoreductase
bioF	1179	-2.4439	3.02756	14.9339	0.000111343	0.000431737	PPRCHA0_5591	8-amino-7-oxononanoate synthase	Aminotransferase class I and II
PPRCHA0_2423	840	2.22457	4.32163	14.9229	0.000111993	0.000433983	PPRCHA0_2423	hypothetical protein	EcsC protein family
PPRCHA0_6102	1044	-2.65931	3.20221	14.9058	0.000113013	0.000437655	PPRCHA0_6102	HflC family protein	SPFH domain / Band 7 family
PPRCHA0_1525	468	-1.65576	3.91461	14.8818	0.000114464	0.00044283	PPRCHA0_1525	RNA methyltransferase%2C TrmH family	SpoU rRNA Methylase family
PPRCHA0_2228	1263	2.93747	7.67694	14.8813	0.000114494	0.00044283	PPRCHA0_2228	hypothetical protein	Major Facilitator Superfamily
PPRCHA0_3474	1419	1.82816	1.54358	14.787	0.000120364	0.000465238	PPRCHA0_3474		Aminotransferase class-III
PPRCHA0_0718	384	2.67507	3.5229	14.7682	0.00012157	0.000469606	PPRCHA0_0718	hypothetical protein
pltK	1068	2.36923	4.67081	14.7597	0.000122115	0.00047141	PPRCHA0_2835	ABC transporter%2C ATP-binding/permease protein PltK	ABC-2 family transporter protein
PPRCHA0_6101	1059	-2.07338	3.81849	14.7306	0.000124014	0.000477838	PPRCHA0_6101	HflK family protein	SPFH domain / Band 7 family
PPRCHA0_3184	768	4.10703	-1.42382	14.7257	0.000124338	0.000478782	PPRCHA0_3184		Binding-protein-dependent transport system inner membrane component
PPRCHA0_0043	225	1.87392	10.7522	14.7168	0.000124926	0.000480232	PPRCHA0_0043	hypothetical protein	Protein of unknown function (DUF1161)
PPRCHA0_2959	996	2.84828	3.86632	14.7165	0.00012495	0.000480232	PPRCHA0_2959	putative lactone-specific esterase	alpha/beta hydrolase fold
PPRCHA0_2043	573	3.63005	-1.27437	14.7113	0.000125292	0.000481245	PPRCHA0_2043	putative baseplate	Type VI secretion system, phage-baseplate injector
PPRCHA0_2723	618	4.55414	-0.270628	14.6852	0.000127037	0.000487095	PPRCHA0_2723	translocator protein%2C LysE family	LysE type translocator
PPRCHA0_2708	903	3.61327	-0.95639	14.685	0.000127054	0.000487095	PPRCHA0_2708	esterase family protein	Putative esterase
PPRCHA0_4207	543	2.72981	3.1841	14.6824	0.00012723	0.000487462	PPRCHA0_4207
PPRCHA0_5239	402	1.51837	5.86544	14.6499	0.000129445	0.000495637	PPRCHA0_5239		Prokaryotic N-terminal methylation motif, Type IV minor pilin ComP, DNA uptake sequence receptor
PPRCHA0_3852	1377	2.08033	2.11939	14.6479	0.000129582	0.000495852	PPRCHA0_3852		Threonine synthase N terminus, Pyridoxal-phosphate dependent enzyme
PPRCHA0_1095	468	-1.84787	3.64117	14.64	0.000130122	0.000497605	PPRCHA0_1095	hypothetical protein
PPRCHA0_3780	654	2.36156	2.61316	14.6383	0.000130241	0.000497749	PPRCHA0_3780		NA
PPRCHA0_3256	1299	-1.80223	4.35758	14.6281	0.000130946	0.000500132	PPRCHA0_3256		Glycosyl transferases group 1
PPRCHA0_1251	516	2.33872	5.69565	14.6267	0.000131043	0.000500191	PPRCHA0_1251	hypothetical protein
PPRCHA0_4209	573	2.91752	2.24811	14.5895	0.000133658	0.000509536	PPRCHA0_4209
PPRCHA0_4603	726	2.45076	0.449817	14.5595	0.000135801	0.00051706	PPRCHA0_4603		short chain dehydrogenase
PPRCHA0_0631	1266	-1.84119	4.43452	14.5447	0.000136875	0.000520825	PPRCHA0_0631	heat shock protein%2C Hsp70 family	Hsp70 protein, Hsp70 protein
PPRCHA0_5048	2142	-1.61091	4.82097	14.5413	0.000137118	0.000521422	PPRCHA0_5048		Methyl-accepting chemotaxis protein (MCP) signalling domain, Cache domain, HAMP domain
dgkA	363	-1.56586	5.84478	14.5368	0.000137451	0.000522364	PPRCHA0_1262	diacylglycerol kinase	Prokaryotic diacylglycerol kinase
pepQ	1212	1.78609	2.52591	14.5348	0.000137596	0.00052259	PPRCHA0_5231	creatinase PepQ	Metallopeptidase family M24, Creatinase/Prolidase N-terminal domain
PPRCHA0_3810	852	2.20122	5.82162	14.4821	0.000141495	0.000536065	PPRCHA0_3810		ParB-like nuclease domain
PPRCHA0_0112	321	-2.2287	4.31081	14.4691	0.000142479	0.000539462	PPRCHA0_0112	hypothetical protein	Protein of unknown function (DUF2388)
PPRCHA0_3434	642	1.82996	8.44154	14.4579	0.000143324	0.000542323	PPRCHA0_3434
xylL	774	2.73411	0.328727	14.4476	0.000144117	0.000544986	PPRCHA0_3902	1%2C6-dihydroxycyclohexa-2%2C4-diene-1-carboxylate dehydrogenase	short chain dehydrogenase
PPRCHA0_3790	462	2.95321	1.73172	14.4443	0.000144363	0.000545579	PPRCHA0_3790		Uncharacterized conserved protein (DUF2280)
PPRCHA0_5033	183	3.15618	0.567811	14.4404	0.000144662	0.000546373	PPRCHA0_5033
pltR	726	1.84134	6.52961	14.4199	0.000146246	0.000551671	PPRCHA0_2823	transcriptional regulator PltR	LysR substrate binding domain
aapJ	1029	-1.65646	7.43618	14.3431	0.000152334	0.000573574	PPRCHA0_1055	general L-amino acid ABC transporter%2C periplasmic L-amino acid-binding protein AapJ	Bacterial extracellular solute-binding proteins, family 3
PPRCHA0_3500	510	2.74883	3.61523	14.3305	0.000153361	0.000576757	PPRCHA0_3500		Sigma-70, region 4, Sigma-70 region 2
capA	213	2.31442	13.64	14.3304	0.000153368	0.000576757	PPRCHA0_2136	cold shock protein CapA	'Cold-shock' DNA-binding domain
hpaI	801	2.30002	3.69931	14.3042	0.000155519	0.000584489	PPRCHA0_3383	2%2C4-dihydroxyhept-2-ene-1%2C7-dioic acid aldolase	HpcH/HpaI aldolase/citrate lyase family
PPRCHA0_4777	1101	-1.73092	4.75171	14.2858	0.000157047	0.000589868	PPRCHA0_4777		Protein of unknown function (DUF1513)
PPRCHA0_1239	348	2.04293	6.8067	14.2634	0.000158923	0.000596548	PPRCHA0_1239	hypothetical protein	Phage tail tube protein
PPRCHA0_0297	474	-2.16424	4.66952	14.2469	0.000160329	0.000601085	PPRCHA0_0297	putative secreted protein	Glycine zipper
copC	369	2.37988	3.24106	14.227	0.000162027	0.00060708	PPRCHA0_2584	copper resistance protein CopC	CopC domain
pltG	783	3.21322	2.41779	14.2193	0.000162695	0.000609208	PPRCHA0_2831	thioesterase PltG	Thioesterase domain
PPRCHA0_5337	783	-2.17611	6.21755	14.2087	0.000163613	0.000612272	PPRCHA0_5337		Uncharacterized protein conserved in bacteria (DUF2076)
aepX	891	-2.32258	4.09063	14.2057	0.000163871	0.000612861	PPRCHA0_2163	phosphoenolpyruvate mutase	Phosphoenolpyruvate phosphomutase
murB	1020	-1.86305	4.77646	14.193	0.000164984	0.000616646	PPRCHA0_1798	UDP-N-acetylmuramate dehydrogenase	UDP-N-acetylenolpyruvoylglucosamine reductase, C-terminal domain, FAD binding domain
PPRCHA0_2776	495	4.33231	0.743838	14.1255	0.000171006	0.000638372	PPRCHA0_2776	hypothetical protein	Domain of unknown function (DUF4381)
PPRCHA0_3465	360	2.14479	6.56842	14.1127	0.000172178	0.000641697	PPRCHA0_3465		NA
PPRCHA0_4304	951	2.52402	0.108154	14.0811	0.000175099	0.000651264	PPRCHA0_4304		Bacterial regulatory helix-turn-helix protein, lysR family, LysR substrate binding domain
PPRCHA0_1368	1464	2.23096	2.71994	14.0688	0.000176244	0.000654362	PPRCHA0_1368	amidase family protein	Amidase
PPRCHA0_1394	963	1.91265	2.83268	14.0687	0.000176253	0.000654362	PPRCHA0_1394	sigma factor regulatory protein%2C FecR/PupR family	Domain of unknown function (DUF4880), FecR protein
dnaK	1917	-1.7633	11.2588	14.0452	0.000178471	0.000662197	PPRCHA0_0837	chaperone protein DnaK	Hsp70 protein
PPRCHA0_1241	1599	2.13111	8.78646	14.0154	0.00018132	0.000670791	PPRCHA0_1241	putative phage tail protein
PPRCHA0_0480	1674	-1.89114	3.18286	14.0152	0.000181336	0.000670791	PPRCHA0_0480	AMP-binding domain protein	AMP-binding enzyme C-terminal domain, AMP-binding enzyme, FabA-like domain
sbcB	1428	1.50718	6.58379	13.9937	0.000183426	0.000677292	PPRCHA0_4734	exodeoxyribonuclease I	Exonuclease, Exonuclease C-terminal
PPRCHA0_5646	402	-1.95931	4.37881	13.9906	0.000183723	0.000677978	PPRCHA0_5646		Lysozyme inhibitor LprI
PPRCHA0_0815	669	1.71518	5.68151	13.9738	0.000185373	0.000683653	PPRCHA0_0815	transcriptional regulator%2C AraC family	Helix-turn-helix domain
PPRCHA0_1089	732	1.67365	2.82567	13.9626	0.000186487	0.000687315	PPRCHA0_1089	transcriptional regulator%2C GntR family/UbiC transcription regulator-associated domain protein	Bacterial regulatory proteins, gntR family, UTRA domain
PPRCHA0_2685	801	3.06484	0.758729	13.9615	0.000186591	0.000687315	PPRCHA0_2685	MltA-interacting MipA family protein	MltA-interacting protein MipA
ydhP	1212	3.00034	0.232085	13.9525	0.000187486	0.000690197	PPRCHA0_5443	transporter%2C major facilitator family	Major Facilitator Superfamily
PPRCHA0_4434	2157	1.54542	6.81055	13.9118	0.000191587	0.00070487	PPRCHA0_4434		Mechanosensitive ion channel
PPRCHA0_3468	906	2.24356	4.48735	13.8814	0.000194713	0.00071594	PPRCHA0_3468		Carbon-nitrogen hydrolase
algW	1155	-1.59038	5.00417	13.8781	0.000195057	0.000716772	PPRCHA0_0941	serine protease AlgW	Trypsin-like peptidase domain, PDZ domain
PPRCHA0_2755	2100	2.27455	1.60402	13.8709	0.000195806	0.000718661	PPRCHA0_2755	hypothetical protein	Succinyl-CoA ligase like flavodoxin domain, ATP-grasp domain, CoA binding domain
PPRCHA0_4088	417	-2.46063	4.06282	13.8341	0.000199678	0.000732431	PPRCHA0_4088		NA
PPRCHA0_3132	1326	1.95085	4.52439	13.8236	0.000200795	0.000735678	PPRCHA0_3132		Bacterial regulatory protein, Fis family, Sigma-54 interaction domain
PPRCHA0_0770	882	2.71537	0.519403	13.8139	0.000201832	0.000739004	PPRCHA0_0770	transcriptional regulator%2C LysR family	LysR substrate binding domain, Bacterial regulatory helix-turn-helix protein, lysR family
ksgA	813	-1.50964	5.35464	13.8084	0.000202428	0.000740299	PPRCHA0_5548	dimethyladenosine transferase	Ribosomal RNA adenine dimethylase
PPRCHA0_4705	1062	-1.57454	9.40912	13.7976	0.000203596	0.000744123	PPRCHA0_4705		TonB C terminal
PPRCHA0_2334	1551	2.3224	2.41482	13.7897	0.000204456	0.000746819	PPRCHA0_2334	FAD dependent oxidoreductase	FAD binding domain
cmoA	744	-1.95496	3.89652	13.7804	0.000205467	0.000750065	PPRCHA0_4873	tRNA (cmo5U34)-methyltransferase CmoA	Methyltransferase domain
PPRCHA0_1546	945	1.62402	3.89542	13.7646	0.000207204	0.000754376	PPRCHA0_1546	transcriptional regulator%2C LysR family	LysR substrate binding domain, Bacterial regulatory helix-turn-helix protein, lysR family
PPRCHA0_5072	771	-2.73617	2.32217	13.7642	0.000207245	0.000754376	PPRCHA0_5072		short chain dehydrogenase
hisH	639	-1.67019	5.00617	13.764	0.000207265	0.000754376	PPRCHA0_0366	imidazole glycerol phosphate synthase%2C glutamine amidotransferase subunit	Glutamine amidotransferase class-I
PPRCHA0_4153	633	3.12473	0.930338	13.7188	0.000212319	0.000771849	PPRCHA0_4153		LysE type translocator
pbpG	939	-1.62344	5.82303	13.6569	0.000219428	0.000797221	PPRCHA0_4036	D-alanyl-D-alanine endopeptidase	D-alanyl-D-alanine carboxypeptidase
pyk_1	1416	1.9849	0.933327	13.6509	0.000220132	0.000799304	PPRCHA0_1719	pyruvate kinase	Pyruvate kinase, alpha/beta domain, Pyruvate kinase, barrel domain
uraD	516	-2.22183	5.54691	13.5904	0.000227339	0.000824004	PPRCHA0_4416	OHCU decarboxylase	OHCU decarboxylase
PPRCHA0_3094	966	3.15513	-1.14898	13.5765	0.000229039	0.000829181	PPRCHA0_3094	glycosyltransferase%2C group 2 family	Glycosyl transferase family group 2, Glycosyl transferase family 2
PPRCHA0_2948	1209	2.55412	-0.627492	13.5639	0.000230573	0.00083424	PPRCHA0_2948	monooxygenase%2C SsuD family	Luciferase-like monooxygenase
PPRCHA0_2410	672	2.55575	1.68999	13.5471	0.000232648	0.000841251	PPRCHA0_2410	hypothetical protein	tRNA (adenine(22)-N(1))-methyltransferase
PPRCHA0_0539	333	-2.11843	2.46187	13.5192	0.000236133	0.000852337	PPRCHA0_0539	multidrug resistance protein%2C SMR family	Small Multidrug Resistance protein
PPRCHA0_4752	570	-1.86815	7.00448	13.5181	0.000236276	0.000852352	PPRCHA0_4752
PPRCHA0_1415	747	-1.74703	4.25898	13.5009	0.000238455	0.000859705	PPRCHA0_1415	hypothetical protein	NA
PPRCHA0_4986	246	-2.19975	2.46032	13.4882	0.000240073	0.000865028	PPRCHA0_4986		NA
cobA3	1395	-1.77187	5.50786	13.4745	0.000241827	0.000869299	PPRCHA0_3922	siroheme synthase/uroporphyrinogen-III C-methyltransferase	Sirohaem biosynthesis protein central, Putative NAD(P)-binding, Sirohaem synthase dimerisation region, Tetrapyrrole (Corrin/Porphyrin) Methylases
PPRCHA0_2841	879	1.65183	2.05076	13.4673	0.000242757	0.000872127	PPRCHA0_2841	alpha/beta hydrolase family protein	alpha/beta hydrolase fold
acdA_1	1161	2.31748	-0.283146	13.4648	0.000243081	0.000872777	PPRCHA0_2754	acyl-CoA dehydrogenase	Acyl-CoA dehydrogenase, N-terminal domain, Acyl-CoA dehydrogenase, middle domain, Acyl-CoA dehydrogenase, C-terminal domain
PPRCHA0_5968	864	-1.60947	4.71578	13.4631	0.0002433	0.000873049	PPRCHA0_5968	hypothetical protein	Domain of unknown function (DUF1732), YicC-like family, N-terminal region
PPRCHA0_1231	2547	1.93896	8.66518	13.4607	0.000243612	0.000873659	PPRCHA0_1231	tail tape measure protein	Phage-related minor tail protein
PPRCHA0_5618	429	-1.98881	3.6525	13.4441	0.000245774	0.000880893	PPRCHA0_5618		Domain of Unknown Function (DUF350), Domain of Unknown Function (DUF350)
PPRCHA0_2322	747	2.78333	1.6103	13.4397	0.000246352	0.00088245	PPRCHA0_2322	amino acid ABC transporter%2C ATP-binding protein	ABC transporter
PPRCHA0_2801	717	3.05833	-0.101429	13.4119	0.000250027	0.000894955	PPRCHA0_2801	methyltransferase domain protein	Methyltransferase domain
PPRCHA0_5848	471	1.66533	4.77894	13.4111	0.000250136	0.000894955	PPRCHA0_5848	transcriptional regulator%2C AsnC family	Lrp/AsnC ligand binding domain, Winged helix-turn-helix DNA-binding
PPRCHA0_3849	1407	2.09609	1.88466	13.3684	0.000255903	0.000914517	PPRCHA0_3849	aldehyde dehydrogenase family protein	Aldehyde dehydrogenase family
PPRCHA0_4935	714	2.93074	-0.709827	13.3455	0.000259037	0.000925177	PPRCHA0_4935		PAP2 superfamily
rsmB	1326	-1.99486	3.42477	13.3301	0.000261177	0.000932275	PPRCHA0_0022	ribosomal RNA small subunit methyltransferase B	NusB family, 16S rRNA methyltransferase RsmB/F
colS	1281	-1.62305	4.89115	13.2909	0.000266691	0.0009514	PPRCHA0_4781	sensor histidine kinase ColS	His Kinase A (phospho-acceptor) domain, Histidine kinase-, DNA gyrase B-, and HSP90-like ATPase
ttuD	1281	2.46681	-0.518201	13.2825	0.000267888	0.000955113	PPRCHA0_1720	putative glycerate dehydrogenase	MOFRL family, Domain of unknown function (DUF4147)
phlE	1266	-1.91219	2.86027	13.2321	0.000275191	0.000980007	PPRCHA0_5862	putative permease PhlE	Major Facilitator Superfamily
PPRCHA0_1499	1134	1.76396	2.48293	13.2252	0.000276216	0.000983085	PPRCHA0_1499	acyl-CoA dehydrogenase domain protein	Acyl-CoA dehydrogenase, C-terminal domain, Acyl-CoA dehydrogenase, N-terminal domain, Acyl-CoA dehydrogenase, middle domain

## Sheet: Top20PxylostellavsWheat
# Top 20 up- and downregulated genes in P. xylostella compared to Wheat
#Downregulated
Geneid	Length	logFC	logCPM	LR	PValue	FDR	ID	Product	PFAM
rebB_2	315	-7.21275	10.6948	78.8528	6.69152e-19	4.59459e-17	PPRCHA0_0188	RebB protein	Killing trait
rebB_1	315	-6.86893	9.32799	90.731	1.64591e-21	1.86262e-19	PPRCHA0_0187	RebB protein	Killing trait
PPRCHA0_0186	558	-6.6268	6.56007	93.0871	5.00424e-22	6.50658e-20	PPRCHA0_0186	hypothetical protein	NA
PPRCHA0_2601	405	-6.33042	2.74989	53.7867	2.23482e-13	5.37678e-12	PPRCHA0_2601	hypothetical protein
PPRCHA0_4090	117	-6.22758	4.66276	99.8785	1.62038e-23	3.00065e-21	PPRCHA0_4090
PPRCHA0_0054	660	-6.1773	4.77849	110.053	9.5422e-26	2.65056e-23	PPRCHA0_0054	dual specificity phosphatase%2C catalytic domain protein	Tyrosine phosphatase family
PPRCHA0_2358	303	-6.0763	7.58871	110.628	7.13873e-26	2.07737e-23	PPRCHA0_2358	hypothetical protein	NA
PPRCHA0_0785	660	-5.90985	8.9652	87.159	1.00139e-20	9.87011e-19	PPRCHA0_0785	hypothetical protein	Protein of unknown function (DUF2589)
PPRCHA0_4091	318	-5.89739	4.00435	80.861	2.42163e-19	1.84982e-17	PPRCHA0_4091		YXWGXW repeat (2 copies), YXWGXW repeat (2 copies)
PPRCHA0_0146	510	-5.76745	7.3703	76.5208	2.17904e-18	1.31842e-16	PPRCHA0_0146	RNA polymerase sigma-70 factor%2C ECF family	Sigma-70, region 4, Sigma-70 region 2
PPRCHA0_2602	411	-5.73336	5.26064	135.627	2.40807e-31	1.83946e-28	PPRCHA0_2602	putative lipoprotein
PPRCHA0_1517	663	-5.523	4.22764	112.436	2.86739e-26	9.22244e-24	PPRCHA0_1517	SAM dependent methyltransferase	Methyltransferase domain
PPRCHA0_4829	696	-5.45808	6.25159	57.2292	3.87879e-14	1.07255e-12	PPRCHA0_4829		haloacid dehalogenase-like hydrolase
PPRCHA0_4926	669	-5.27471	8.13292	84.9057	3.12932e-20	2.89747e-18	PPRCHA0_4926		Lysine-specific metallo-endopeptidase
PPRCHA0_0615	468	-5.08995	8.27661	84.7513	3.38355e-20	3.0861e-18	PPRCHA0_0615	hypothetical protein
PPRCHA0_2603	1017	-5.08989	6.12189	81.0938	2.15255e-19	1.68644e-17	PPRCHA0_2603	hypothetical protein	Protein of unknown function (DUF1016)
PPRCHA0_4831	867	-5.07012	6.86075	79.5469	4.70902e-19	3.42127e-17	PPRCHA0_4831		Serine aminopeptidase, S33
cptA	1743	-5.05882	7.16582	166.056	5.37779e-38	1.09546e-34	PPRCHA0_3154	phosphoethanolamine transferase CptA	Sulfatase
deaD	1674	-5.04385	10.4308	170.556	5.59346e-39	1.70908e-35	PPRCHA0_4292	cold-shock DEAD box protein A	DEAD/DEAH box helicase, Helicase conserved C-terminal domain, DbpA RNA binding domain
PPRCHA0_0185	669	-5.03689	4.85913	61.2287	5.0816e-15	1.7745e-13	PPRCHA0_0185	hypothetical protein	NA
#Upregulated
Geneid	Length	logFC	logCPM	LR	PValue	FDR	ID	Product	PFAM
PPRCHA0_1501	1182	10.8033	8.98873	29.4686	5.68296e-08	4.89134e-07	PPRCHA0_1501	acetyl-CoA C-acetyltransferase family protein	Thiolase, C-terminal domain, Thiolase, N-terminal domain
argE_1	1164	10.7987	10.2343	26.9985	2.03611e-07	1.54567e-06	PPRCHA0_3542	acetylornithine deacetylase	Peptidase dimerisation domain, Peptidase family M20/M25/M40
pvdT	1974	9.8821	9.26463	34.6883	3.86955e-09	4.31511e-08	PPRCHA0_4124	efflux ABC transporter%2C ATP-binding/permease protein	FtsX-like permease family, MacB-like periplasmic core domain, ABC transporter
PPRCHA0_1961	732	9.1908	11.7618	34.6204	4.00677e-09	4.46e-08	PPRCHA0_1961	transposase	HTH-like domain, Integrase core domain
PPRCHA0_2789	441	8.84605	4.91449	26.3281	2.88071e-07	2.1108e-06	PPRCHA0_2789	putative general secretion pathway protein C	Type II secretion system protein C
PPRCHA0_3729	945	8.79031	4.99388	27.4558	1.60724e-07	1.2417e-06	PPRCHA0_3729		Putative MetA-pathway of phenol degradation
PPRCHA0_4959	921	8.10941	9.92671	25.3671	4.73924e-07	3.29482e-06	PPRCHA0_4959		Bacterial regulatory helix-turn-helix protein, lysR family, LysR substrate binding domain
PPRCHA0_3765	3090	7.5382	9.7835	31.548	1.94573e-08	1.84347e-07	PPRCHA0_3765		Domain of unknown function (DUF1983), Putative phage tail protein
PPRCHA0_3370	1281	7.19194	1.00753	60.4899	7.39566e-15	2.39126e-13	PPRCHA0_3370		Major Facilitator Superfamily
PPRCHA0_5765	1002	6.74492	7.38457	24.52	7.35424e-07	4.87438e-06	PPRCHA0_5765	alpha/beta hydrolase family protein	alpha/beta hydrolase fold
PPRCHA0_6083	363	6.70957	-0.697369	38.1917	6.41236e-10	8.39099e-09	PPRCHA0_6083	putative RNA polymerase-binding protein DksA	Prokaryotic dksA/traR C4-type zinc finger
PPRCHA0_2057	1050	6.58837	3.75541	43.2372	4.84902e-11	8.07421e-10	PPRCHA0_2057	putative protein ORF5 in retron EC67	Phage portal protein
PPRCHA0_2046	444	6.33865	1.36353	34.1864	5.00787e-09	5.43571e-08	PPRCHA0_2046	phage P2 LysB-like protein LysB
pap	1515	6.23569	8.90031	27.5006	1.57047e-07	1.21946e-06	PPRCHA0_4380	polyphosphate:AMP phosphotransferase	Polyphosphate kinase 2 (PPK2), Polyphosphate kinase 2 (PPK2)
PPRCHA0_2485	402	6.22026	-0.96386	18.8172	1.43862e-05	6.85221e-05	PPRCHA0_2485	hypothetical protein
PPRCHA0_5413	792	6.10648	9.6034	23.5016	1.24813e-06	7.8551e-06	PPRCHA0_5413		Uncharacterized protein conserved in bacteria (DUF2135)
PPRCHA0_3100	1125	6.0165	3.93514	59.0556	1.53281e-14	4.63712e-13	PPRCHA0_3100		Acetyltransferase (GNAT) domain
PPRCHA0_3366	1164	5.89321	-1.47837	37.8167	7.77136e-10	9.87334e-09	PPRCHA0_3366		Major Facilitator Superfamily
PPRCHA0_3180	1053	5.88029	-0.635596	74.5399	5.94252e-18	3.29301e-16	PPRCHA0_3180		NA
PPRCHA0_0315	2100	5.82933	5.91404	124.644	6.08843e-29	2.3254e-26	PPRCHA0_0315	TonB-dependent outermembrane receptor	TonB-dependent Receptor Plug Domain, TonB dependent receptor

## Sheet: PxylostellavsLB
# Differential gene expression of P. xylostella compared to LB
Geneid	Length	logFC	logCPM	LR	PValue	FDR	ID	Product	PFAM
PPRCHA0_1361	795	7.97637	1.70122	204.559	2.11308e-46	1.2913e-42	PPRCHA0_1361	Acyltransferase	Acyltransferase
PPRCHA0_2330	972	8.00529	5.51375	197.109	8.92553e-45	2.7272e-41	PPRCHA0_2330	sigma factor regulatory protein%2C FecR/PupR family	FecR protein, Domain of unknown function (DUF4880)
PPRCHA0_3180	1053	9.84127	-0.635596	188.34	7.32318e-43	1.49173e-39	PPRCHA0_3180		NA
PPRCHA0_3731	1395	7.00175	-0.177974	182.684	1.25747e-41	1.92111e-38	PPRCHA0_3731		FAD binding domain, D-arabinono-1,4-lactone oxidase
PPRCHA0_0779	1467	6.11397	3.56243	152.628	4.61822e-35	5.64439e-32	PPRCHA0_0779	N-acyl-D-aspartate deacylase	Amidohydrolase family
PPRCHA0_1023	1176	5.90554	3.16781	141.974	9.85303e-33	1.00353e-29	PPRCHA0_1023	alginate biosynthesis protein AlgJ	SGNH hydrolase-like domain, acetyltransferase AlgX
PPRCHA0_2946	2580	6.31418	0.635379	136.554	1.50983e-31	1.31808e-28	PPRCHA0_2946	TonB-dependent outermembrane receptor	TonB-dependent Receptor Plug Domain
PPRCHA0_2661	1404	5.41586	0.792834	134.056	5.31268e-31	4.05822e-28	PPRCHA0_2661	hypothetical protein	Luciferase-like monooxygenase
PPRCHA0_0315	2100	5.76511	5.91404	132.134	1.39832e-30	9.49459e-28	PPRCHA0_0315	TonB-dependent outermembrane receptor	TonB-dependent Receptor Plug Domain, TonB dependent receptor
atuA	1791	4.03256	2.97595	123.71	9.74955e-29	5.95795e-26	PPRCHA0_4234	acyclic terpene utilization protein AtuA	Acyclic terpene utilisation family protein AtuA
PPRCHA0_1433	1290	8.0505	-1.3723	122.202	2.08515e-28	1.1584e-25	PPRCHA0_1433	pyridine nucleotide-disulfide oxidoreductase family protein	Pyridine nucleotide-disulphide oxidoreductase
PPRCHA0_3182	2271	5.78396	1.02523	121.019	3.78524e-28	1.92763e-25	PPRCHA0_3182		TonB dependent receptor, TonB-dependent Receptor Plug Domain
PPRCHA0_2688	573	5.30678	5.44285	116.626	3.467e-27	1.62976e-24	PPRCHA0_2688	putative membrane protein	Putative manganese efflux pump
tonB4	813	6.90699	-0.666839	115.749	5.3937e-27	2.35435e-24	PPRCHA0_3733	periplasmic energy transduction protein TonB4	Gram-negative bacterial TonB protein C-terminal
paaF	1323	4.77823	2.18287	115.115	7.42647e-27	3.02554e-24	PPRCHA0_3140	phenylacetate-CoA ligase PaaF	AMP-binding enzyme C-terminal domain, AMP-binding enzyme
nemA	1101	5.99665	1.74924	114.312	1.11321e-26	4.25175e-24	PPRCHA0_2843	N-ethylmaleimide reductase	NADH:flavin oxidoreductase / NADH oxidase family
PPRCHA0_1031	1482	5.81731	2.47971	111.852	3.85097e-26	1.38431e-23	PPRCHA0_1031	alginate biosynthesis protein Alg8	Glycosyltransferase like family 2
mgtA_1	2712	4.71455	4.97146	111.249	5.21755e-26	1.77136e-23	PPRCHA0_3355	magnesium-importing ATPase	haloacid dehalogenase-like hydrolase, E1-E2 ATPase, Cation transporting ATPase, C-terminus, Cation transporter/ATPase, N-terminus
PPRCHA0_2432	2439	3.767	3.12087	110.318	8.34777e-26	2.68491e-23	PPRCHA0_2432	TonB-dependent outermembrane ferripyoverdine receptor	Secretin and TonB N terminus short domain, TonB dependent receptor, TonB-dependent Receptor Plug Domain
PPRCHA0_4182	222	10.0759	-1.17972	108.994	1.62743e-25	4.9726e-23	PPRCHA0_4182		NA
pfeA	2241	7.0804	3.54963	106.39	6.05701e-25	1.76259e-22	PPRCHA0_2709	TonB-dependent outermembrane ferric enterobactin receptor	TonB-dependent Receptor Plug Domain, TonB dependent receptor
PPRCHA0_5656	888	6.19496	-0.441006	106.293	6.35865e-25	1.76626e-22	PPRCHA0_5656		beta-keto acid cleavage enzyme
PPRCHA0_4764	915	3.95322	6.3807	105.256	1.07355e-24	2.85237e-22	PPRCHA0_4764		Helix-turn-helix domain, AraC-like ligand binding domain
PPRCHA0_2862	1695	5.12174	0.663506	103.687	2.36953e-24	6.03342e-22	PPRCHA0_2862	hypothetical protein	Putative porin
PPRCHA0_5595	1905	4.80902	3.82763	100.583	1.13537e-23	2.7753e-21	PPRCHA0_5595		Bacterial protein of unknown function (DUF839)
PPRCHA0_2949	1224	6.59526	-0.880143	98.3081	3.58103e-23	8.13601e-21	PPRCHA0_2949	hypothetical protein	Secretory lipase
PPRCHA0_3736	1923	6.13821	-0.48375	98.3005	3.5947e-23	8.13601e-21	PPRCHA0_3736		Phytase
PPRCHA0_2647	2136	5.11131	2.22383	97.5309	5.30211e-23	1.15718e-20	PPRCHA0_2647	TonB-dependent outermembrane receptor	TonB-dependent Receptor Plug Domain, TonB dependent receptor
PPRCHA0_2750	810	6.10325	-0.70016	97.2174	6.21176e-23	1.30897e-20	PPRCHA0_2750	periplasmic amino acid-binding protein-related protein	Bacterial extracellular solute-binding proteins, family 3
PPRCHA0_2976	1089	6.57948	7.70754	96.799	7.67368e-23	1.56313e-20	PPRCHA0_2976	periplasmic putrescine-binding protein	Bacterial extracellular solute-binding protein
PPRCHA0_3319	2475	4.65484	2.39451	96.6815	8.14285e-23	1.60519e-20	PPRCHA0_3319		TonB-dependent Receptor Plug Domain, Secretin and TonB N terminus short domain, TonB dependent receptor
hpaD	858	3.83721	1.64197	96.3532	9.61107e-23	1.83541e-20	PPRCHA0_3379	3%2C4-dihydroxyphenylacetate 2%2C3-dioxygenase	Catalytic LigB subunit of aromatic ring-opening dioxygenase
PPRCHA0_5099	1035	3.97986	1.87952	96.0585	1.11536e-22	2.06545e-20	PPRCHA0_5099		Bacterial extracellular solute-binding protein
algK	1506	6.61528	1.22495	94.9004	2.00211e-22	3.59851e-20	PPRCHA0_1029	alginate biosynthesis protein AlgK
PPRCHA0_3172	1572	6.65565	-0.309312	94.3781	2.60661e-22	4.55115e-20	PPRCHA0_3172		Bacterial extracellular solute-binding proteins, family 5 Middle
PPRCHA0_1545	378	-3.57323	7.86391	93.7174	3.63953e-22	6.1781e-20	PPRCHA0_1545	hypothetical protein
PPRCHA0_1487	1752	5.5162	-0.532628	93.4061	4.25946e-22	6.84989e-20	PPRCHA0_1487	outer membrane protein%2C OMP85 family	Haemolysin secretion/activation protein ShlB/FhaC/HecB, POTRA domain, ShlB-type
PPRCHA0_3100	1125	8.08436	3.93514	93.4392	4.18874e-22	6.84989e-20	PPRCHA0_3100		Acetyltransferase (GNAT) domain
ndvB	8688	4.81202	2.27064	92.3796	7.15485e-22	1.12111e-19	PPRCHA0_4107	NdvB protein	Glycosyltransferase family 36, Glycosyltransferase family 36, Glycosyl hydrolase 36 superfamily, catalytic domain, Putative glucoamylase
PPRCHA0_4212	900	6.0203	2.80054	92.1737	7.93936e-22	1.21294e-19	PPRCHA0_4212		ABC 3 transport family
algD	1317	5.52136	5.79735	91.681	1.01837e-21	1.51786e-19	PPRCHA0_1032	GDP-mannose 6-dehydrogenase AlgD	UDP-glucose/GDP-mannose dehydrogenase family, central domain, UDP-glucose/GDP-mannose dehydrogenase family, NAD binding domain, UDP-glucose/GDP-mannose dehydrogenase family, UDP binding domain
PPRCHA0_2696	1206	6.17508	-0.834156	91.0275	1.41687e-21	2.06155e-19	PPRCHA0_2696	CoA-transferase%2C family III	CoA-transferase family III
alkJ	1662	6.52352	-0.903881	90.7819	1.60411e-21	2.2797e-19	PPRCHA0_3373	alcohol dehydrogenase AlkJ	GMC oxidoreductase, GMC oxidoreductase
copB	900	6.65676	-1.33751	89.7072	2.76152e-21	3.83538e-19	PPRCHA0_2919	copper resistance protein B	Copper resistance protein B precursor (CopB)
PPRCHA0_2858	1677	5.15724	0.64072	89.6308	2.87026e-21	3.89194e-19	PPRCHA0_2858	outer membrane protein%2C OMP85 family	POTRA domain, ShlB-type, Haemolysin secretion/activation protein ShlB/FhaC/HecB
PPRCHA0_4587	1023	4.24472	2.4259	89.5903	2.92962e-21	3.89194e-19	PPRCHA0_4587		CorA-like Mg2+ transporter protein
xylX	1365	6.21615	0.0871973	89.1494	3.66103e-21	4.76012e-19	PPRCHA0_3905	toluate 1%2C2-dioxygenase subunit alpha	Rieske [2Fe-2S] domain, Ring hydroxylating alpha subunit (catalytic domain)
PPRCHA0_2598	1419	6.10124	1.41846	88.4896	5.11041e-21	6.50619e-19	PPRCHA0_2598	efflux transporter%2C outer membrane factor lipoprotein%2C NodT family	Outer membrane efflux protein, Outer membrane efflux protein
PPRCHA0_3366	1164	7.06771	-1.47837	88.4018	5.34227e-21	6.66257e-19	PPRCHA0_3366		Major Facilitator Superfamily
PPRCHA0_5316	816	5.84088	1.23672	88.2316	5.82214e-21	7.11582e-19	PPRCHA0_5316		Xylose isomerase-like TIM barrel
PPRCHA0_3183	2472	5.04306	1.4056	87.6604	7.77163e-21	9.31224e-19	PPRCHA0_3183		TonB dependent receptor, TonB-dependent Receptor Plug Domain
PPRCHA0_0486	771	-2.93544	6.37196	87.1388	1.01165e-20	1.18889e-18	PPRCHA0_0486	CobQ/CobB/MinD/ParA nucleotide binding domain protein	AAA domain
PPRCHA0_2864	486	5.46135	-0.52475	86.9876	1.09202e-20	1.25912e-18	PPRCHA0_2864	hypothetical protein	Putative bacterial sensory transduction regulator
acoX	1101	7.65374	-0.495022	86.3241	1.52739e-20	1.72849e-18	PPRCHA0_2194	acetoin catabolism protein	ATP-NAD kinase
PPRCHA0_3098	1929	4.58161	0.671946	86.2317	1.60044e-20	1.77824e-18	PPRCHA0_3098
PPRCHA0_3540	1449	6.31663	0.877751	85.5067	2.30917e-20	2.51988e-18	PPRCHA0_3540		Amino acid permease
PPRCHA0_3077	2211	3.95476	3.25084	85.422	2.4102e-20	2.58399e-18	PPRCHA0_3077	putative TonB-dependent receptor BfrD	TonB-dependent Receptor Plug Domain, TonB dependent receptor
PPRCHA0_2800	12564	5.4392	4.21846	84.8182	3.27104e-20	3.44643e-18	PPRCHA0_2800	hemagglutinin family protein	haemagglutination activity domain, Filamentous haemagglutinin family outer membrane protein
PPRCHA0_3436	321	-3.14687	7.41758	84.3963	4.04905e-20	4.19385e-18	PPRCHA0_3436
PPRCHA0_3372	1302	6.66543	-0.820392	83.9948	4.9608e-20	5.05258e-18	PPRCHA0_3372		Carbohydrate-selective porin, OprB family
PPRCHA0_5657	966	4.70692	0.863374	82.7696	9.21973e-20	9.23635e-18	PPRCHA0_5657		3-hydroxyacyl-CoA dehydrogenase, NAD binding domain, 3-hydroxyacyl-CoA dehydrogenase, C-terminal domain
PPRCHA0_0743	222	7.62285	-1.10574	82.1205	1.28035e-19	1.26197e-17	PPRCHA0_0743	hypothetical protein	NA
pvdR	1173	5.00447	4.51189	82.0004	1.36056e-19	1.31975e-17	PPRCHA0_4123	efflux transporter%2C RND family%2C MFP subunit	Barrel-sandwich domain of CusB or HlyD membrane-fusion
czcA	3138	4.68224	3.26917	81.3463	1.89432e-19	1.80828e-17	PPRCHA0_5151	cobalt/zinc/cadmium resistance protein CzcA	AcrB/AcrD/AcrF family
pchE	3471	5.97883	5.88841	81.3162	1.92339e-19	1.80828e-17	PPRCHA0_3510	enantio-pyochelin synthetase E	Phosphopantetheine attachment site, Phosphopantetheine attachment site, AMP-binding enzyme, Condensation domain
PPRCHA0_4022	1089	4.00658	1.7847	80.3107	3.1993e-19	2.96226e-17	PPRCHA0_4022
PPRCHA0_2516	1314	6.52568	0.867001	79.5303	4.74896e-19	4.33148e-17	PPRCHA0_2516	FAD dependent oxidoreductase	FAD dependent oxidoreductase
algF	669	4.98126	3.02723	79.4183	5.0258e-19	4.51657e-17	PPRCHA0_1022	alginate biosynthesis protein AlgF	Alginate O-acetyl transferase AlgF
PPRCHA0_2405	2835	3.80056	6.16059	78.671	7.33656e-19	6.49764e-17	PPRCHA0_2405	TonB-dependent outermembrane heme receptor	TonB dependent receptor, TonB-dependent Receptor Plug Domain
PPRCHA0_2538	1824	5.17842	4.18973	78.4824	8.07149e-19	7.04641e-17	PPRCHA0_2538	glutathione-regulated potassium-efflux system protein	Sodium/hydrogen exchanger family, TrkA-N domain
PPRCHA0_3539	1413	4.72279	1.0762	77.9207	1.07261e-18	9.23197e-17	PPRCHA0_3539		Aminotransferase class-III
PPRCHA0_4858	2040	4.07042	2.29572	77.8602	1.10596e-18	9.38687e-17	PPRCHA0_4858		TonB-dependent Receptor Plug Domain, TonB dependent receptor
PPRCHA0_5149	1329	4.63774	1.00743	77.7139	1.19102e-18	9.97029e-17	PPRCHA0_5149		outer membrane porin, OprD family
PPRCHA0_0820	420	5.70791	-0.743198	77.6789	1.21232e-18	1.00115e-16	PPRCHA0_0820	hypothetical protein	SnoaL-like domain
acoA	978	6.35703	0.390145	76.6765	2.01383e-18	1.64087e-16	PPRCHA0_2195	acetoin dehydrogenase E1 component%2C alpha subunit	Dehydrogenase E1 component
fepD	1041	6.86761	2.86575	76.265	2.48044e-18	1.99447e-16	PPRCHA0_3642	ferric enterobactin ABC transporter%2C permease protein FepD	FecCD transport family
PPRCHA0_3553	1440	5.72507	-0.731053	76.1539	2.62399e-18	2.08249e-16	PPRCHA0_3553		Amidase
PPRCHA0_0880	243	-3.96516	8.55958	75.8364	3.08161e-18	2.41432e-16	PPRCHA0_0880	hypothetical protein
pchI	1767	6.01367	4.01022	75.231	4.18732e-18	3.23908e-16	PPRCHA0_3511	putative ABC transporter%2C permease/ATP-binding protein	ABC transporter transmembrane region, ABC transporter
PPRCHA0_3492	1899	5.07379	2.16164	74.9842	4.74497e-18	3.62456e-16	PPRCHA0_3492		AMP-binding enzyme
pedI	1521	4.37483	3.82375	74.2137	7.01021e-18	5.28881e-16	PPRCHA0_2259	aldehyde dehydrogenase PedI	Aldehyde dehydrogenase family
gspE	1422	5.36453	-0.342259	74.1165	7.3642e-18	5.48813e-16	PPRCHA0_2796	general secretory pathway protein E	Type II/IV secretion system protein
PPRCHA0_3367	1122	5.8636	-0.864466	73.8939	8.24323e-18	6.0692e-16	PPRCHA0_3367		Histone deacetylase domain
potF	1101	4.44106	4.36887	73.0737	1.24898e-17	9.08632e-16	PPRCHA0_6054	putrescine ABC transporter%2C periplasmic putrescine-binding protein	Bacterial extracellular solute-binding protein
PPRCHA0_1511	909	4.91386	-0.0408218	72.9903	1.30288e-17	9.36691e-16	PPRCHA0_1511	integral membrane protein%2C DUF6 family	EamA-like transporter family, EamA-like transporter family
sftP	2373	4.41135	1.36006	72.6351	1.55978e-17	1.10835e-15	PPRCHA0_0216	TonB-dependent outermembrane receptor SftP	TonB-dependent Receptor Plug Domain, TonB dependent receptor
PPRCHA0_5385	456	-3.33585	8.91217	72.3854	1.77021e-17	1.24342e-15	PPRCHA0_5385		MaoC like domain
mexF	3180	4.64933	6.00363	72.0501	2.09802e-17	1.45693e-15	PPRCHA0_3244	multidrug efflux RND transporter%2C permease protein MexF	AcrB/AcrD/AcrF family
PPRCHA0_6068	213	4.00398	3.96626	71.9932	2.15942e-17	1.48272e-15	PPRCHA0_6068	hypothetical protein	NA
fetA	2232	5.46104	6.30116	71.5481	2.70582e-17	1.83725e-15	PPRCHA0_3515	TonB-dependent outermembrane enantio-pyochelin receptor	TonB-dependent Receptor Plug Domain, TonB dependent receptor
PPRCHA0_5191	345	-3.63249	7.35813	71.0662	3.45445e-17	2.31979e-15	PPRCHA0_5191		Pentapeptide repeats (8 copies)
PPRCHA0_5912	648	-3.15356	6.61089	70.3513	4.96305e-17	3.29666e-15	PPRCHA0_5912	glutathione S-transferase	Glutathione S-transferase, N-terminal domain
PPRCHA0_2939	1431	6.37476	-1.04396	70.3039	5.08375e-17	3.34051e-15	PPRCHA0_2939	putative betaine-aldehyde dehydrogenase	Aldehyde dehydrogenase family
PPRCHA0_5945	354	-3.5228	7.37926	70.2789	5.14864e-17	3.34716e-15	PPRCHA0_5945	endoribonuclease L-PSP family protein	Endoribonuclease L-PSP
PPRCHA0_3737	2523	5.37402	2.70343	70.0059	5.91285e-17	3.80352e-15	PPRCHA0_3737		TonB dependent receptor, TonB-dependent Receptor Plug Domain
mntC	885	5.32818	-0.395393	69.8423	6.42395e-17	4.04709e-15	PPRCHA0_6089	manganese(II)/zinc(II) ABC transporter%2C periplasmic manganese(II)/zinc(II)-binding protein	Zinc-uptake complex component A periplasmic
PPRCHA0_2513	522	3.70253	2.85982	69.8609	6.3636e-17	4.04709e-15	PPRCHA0_2513	hypothetical protein
atuC	1617	4.41598	2.65405	69.6876	6.94828e-17	4.31933e-15	PPRCHA0_4236	geranyl-CoA carboxylase%2C beta subunit AtuC	Carboxyl transferase domain
PPRCHA0_3549	1752	3.62604	2.11679	69.6737	6.99744e-17	4.31933e-15	PPRCHA0_3549		Protein of unknown function (DUF1302)
algE	1623	6.07199	2.64141	69.5624	7.40365e-17	4.52437e-15	PPRCHA0_1028	alginate biosynthesis protein AlgE	Alginate export
PPRCHA0_3035	1692	5.51039	-0.329126	69.3569	8.21633e-17	4.97129e-15	PPRCHA0_3035	AMP-binding enzyme	AMP-binding enzyme C-terminal domain, AMP-binding enzyme
PPRCHA0_3175	1056	6.52221	-0.799451	69.3371	8.29952e-17	4.97239e-15	PPRCHA0_3175		NA
PPRCHA0_3725	738	4.80252	0.0576647	69.1516	9.11766e-17	5.40952e-15	PPRCHA0_3725		Bacterial protein of unknown function (Gcw_chp)
PPRCHA0_3089	645	5.37213	1.11695	68.8987	1.03653e-16	6.0906e-15	PPRCHA0_3089	hypothetical protein
algX	1461	4.51829	3.40345	68.6338	1.18556e-16	6.89995e-15	PPRCHA0_1026	alginate biosynthesis protein AlgX	C-terminal carbohydrate-binding module, SGNH hydrolase-like domain, acetyltransferase AlgX
PPRCHA0_2525	297	-2.8819	6.36942	68.5662	1.22692e-16	7.07328e-15	PPRCHA0_2525	hypothetical protein
PPRCHA0_5178	222	8.29302	-1.17445	68.543	1.24138e-16	7.08979e-15	PPRCHA0_5178		NA
PPRCHA0_2992	2151	3.71182	4.08208	68.4991	1.26939e-16	7.18261e-15	PPRCHA0_2992	TonB-dependent outermembrane receptor	TonB dependent receptor, TonB-dependent Receptor Plug Domain
PPRCHA0_2600	3222	5.26503	3.82155	68.1985	1.47841e-16	8.2886e-15	PPRCHA0_2600	RND transporter%2C heavy metal efflux (HME) family%2C permease protein	AcrB/AcrD/AcrF family
iutA	2478	3.53093	4.16286	67.6978	1.90577e-16	1.05874e-14	PPRCHA0_3163	TonB-dependent outermembrane ferric aerobactin receptor IutA	Secretin and TonB N terminus short domain, TonB dependent receptor, TonB-dependent Receptor Plug Domain
PPRCHA0_1856	723	4.09352	1.58245	67.2599	2.37968e-16	1.31011e-14	PPRCHA0_1856	1-acylglycerol-3-phosphate O-acyltransferase domain protein	Acyltransferase
pchF	5424	4.78802	7.28126	67.029	2.6754e-16	1.45976e-14	PPRCHA0_3509	enantio-pyochelin synthetase F	AMP-binding enzyme, Thioesterase domain, Condensation domain, Methyltransferase domain, Phosphopantetheine attachment site
PPRCHA0_0706	207	-4.58009	10.6157	67.0024	2.71176e-16	1.46651e-14	PPRCHA0_0706	Flp/Fap pilin component family protein	Flp/Fap pilin component
PPRCHA0_1447	1776	-2.86759	8.16159	66.888	2.87384e-16	1.54053e-14	PPRCHA0_1447	GAF domain/cyclic diguanylate phosphodiesterase (EAL) domain protein	GAF domain, EAL domain
pedH	1776	4.5753	1.41506	66.1253	4.23145e-16	2.24856e-14	PPRCHA0_2258	quinoprotein ethanol dehydrogenase PedH	PQQ enzyme repeat, PQQ-like domain
PPRCHA0_1296	690	-3.69101	6.82916	65.9547	4.61415e-16	2.43078e-14	PPRCHA0_1296	OmpA family lipoprotein	OmpA family
PPRCHA0_3490	1755	6.27079	-0.182336	65.4641	5.91829e-16	3.09117e-14	PPRCHA0_3490	acyl-CoA dehydrogenase MmgC	Acyl-CoA dehydrogenase, C-terminal domain, Acyl-CoA dehydrogenase N terminal, Acetyl-CoA dehydrogenase C-terminal like, Acyl-CoA dehydrogenase, middle domain, Acyl-CoA dehydrogenase, N-terminal domain
oprN	1422	5.13493	2.47982	65.329	6.33832e-16	3.2825e-14	PPRCHA0_3245	multidrug efflux RND transporter%2C outer membrane factor lipoprotein OprN	Outer membrane efflux protein, Outer membrane efflux protein
pyk_1	1416	4.36398	0.933327	65.2404	6.62955e-16	3.40447e-14	PPRCHA0_1719	pyruvate kinase	Pyruvate kinase, alpha/beta domain, Pyruvate kinase, barrel domain
PPRCHA0_2125	450	-3.41985	7.64758	65.1521	6.93354e-16	3.53091e-14	PPRCHA0_2125	hypothetical protein	NA
PPRCHA0_2945	1083	6.266	-1.46	65.0032	7.47776e-16	3.77658e-14	PPRCHA0_2945	monooxygenase%2C SsuD family	Luciferase-like monooxygenase
PPRCHA0_1003	1704	4.95826	-0.175464	64.9168	7.81267e-16	3.91338e-14	PPRCHA0_1003	Ser/Thr protein phosphatase/5'-nucleotidase domain protein	5'-nucleotidase, C-terminal domain, Calcineurin-like phosphoesterase
PPRCHA0_0755	345	4.59412	2.32218	64.634	9.0185e-16	4.48065e-14	PPRCHA0_0755	hypothetical protein	Protein of unknown function (DUF861)
PPRCHA0_3090	1020	5.41208	1.68258	64.4701	9.80071e-16	4.79137e-14	PPRCHA0_3090	polysaccharide biosynthesis/export protein	Polysaccharide biosynthesis/export protein, Polysaccharide biosynthesis/export protein, SLBB domain
mvaT	375	-2.90955	9.95553	64.4827	9.73822e-16	4.79137e-14	PPRCHA0_4733	transcriptional regulator MvaT
PPRCHA0_1894	1671	5.39096	1.00867	64.168	1.14251e-15	5.54117e-14	PPRCHA0_1894	serine/threonine-protein kinase PK-1	Protein phosphatase 2C, Protein kinase domain
PPRCHA0_4699	1239	-3.08583	7.98834	64.0212	1.23086e-15	5.92268e-14	PPRCHA0_4699		Aminotransferase class-III
PPRCHA0_1727	2034	6.58731	0.452081	63.7489	1.4133e-15	6.71624e-14	PPRCHA0_1727	fusaric acid resistance domain protein	Fusaric acid resistance protein family
PPRCHA0_6056	1551	3.21714	4.71298	63.7427	1.41776e-15	6.71624e-14	PPRCHA0_6056	transcriptional regulator%2C GntR family/aminotransferase%2C classes I and II family protein	Bacterial regulatory proteins, gntR family, Aminotransferase class I and II
acoB	1014	7.22008	3.21543	63.7267	1.42933e-15	6.71896e-14	PPRCHA0_2196	acetoin dehydrogenase E1 component%2C beta subunit	Transketolase, pyrimidine binding domain, Transketolase, C-terminal domain
iolG	1011	4.97448	0.119717	63.4857	1.61532e-15	7.53528e-14	PPRCHA0_2633	inositol 2-dehydrogenase	Oxidoreductase family, C-terminal alpha/beta domain, Oxidoreductase family, NAD-binding Rossmann fold
PPRCHA0_3978	1383	3.95241	3.39049	63.3799	1.7045e-15	7.89105e-14	PPRCHA0_3978		OmpA family, PBP superfamily domain
PPRCHA0_3371	1068	7.18687	-1.45647	63.3535	1.72748e-15	7.93731e-14	PPRCHA0_3371		Zinc-binding dehydrogenase, Alcohol dehydrogenase GroES-like domain
azu	447	-3.52631	11.4126	63.0666	1.99837e-15	9.11345e-14	PPRCHA0_0596	azurin	Copper binding proteins, plastocyanin/azurin family
dadA	1302	-3.05401	8.55019	63.0501	2.01512e-15	9.12179e-14	PPRCHA0_5946	D-amino acid dehydrogenase%2C small subunit	FAD dependent oxidoreductase
PPRCHA0_2841	879	3.67133	2.05076	62.969	2.09985e-15	9.43544e-14	PPRCHA0_2841	alpha/beta hydrolase family protein	alpha/beta hydrolase fold
PPRCHA0_2940	1197	6.81916	-1.43608	62.772	2.32073e-15	1.03518e-13	PPRCHA0_2940	alcohol dehydrogenase%2C iron-dependent	Iron-containing alcohol dehydrogenase
PPRCHA0_2666	1335	5.5578	0.469753	62.7325	2.3678e-15	1.04853e-13	PPRCHA0_2666	putative branched-chain amino acid ABC transporter%2C periplasmic branched-chain amino acid-binding protein	Periplasmic binding protein
PPRCHA0_2957	900	5.49055	0.237025	62.6307	2.4934e-15	1.0962e-13	PPRCHA0_2957	alcohol dehydrogenase	short chain dehydrogenase
PPRCHA0_3088	774	5.25795	1.54236	62.5972	2.53612e-15	1.10702e-13	PPRCHA0_3088	bacterial sugar transferase family protein	Bacterial sugar transferase
fecA	2361	3.63381	4.22087	62.5823	2.55542e-15	1.10753e-13	PPRCHA0_0991	TonB-dependent outermembrane ferric citrate receptor FecA	TonB dependent receptor, Secretin and TonB N terminus short domain, TonB-dependent Receptor Plug Domain
atuD	1158	3.32899	2.88973	62.5256	2.63006e-15	1.1293e-13	PPRCHA0_4237	putative citronellyl-CoA dehydrogenase AtuD	Acyl-CoA dehydrogenase, middle domain, Acyl-CoA dehydrogenase, N-terminal domain, Acyl-CoA dehydrogenase, C-terminal domain
PPRCHA0_4393	1839	2.69675	4.42103	62.4999	2.66453e-15	1.1293e-13	PPRCHA0_4393	putative long-chain-fatty-acid-CoA ligase	AMP-binding enzyme, AMP-binding enzyme C-terminal domain
sfnG	1095	3.96543	1.1602	62.4889	2.67957e-15	1.1293e-13	PPRCHA0_3266	dimethyl sulfone monooxygenase SfnG	Luciferase-like monooxygenase
thrS_2	1890	5.11003	0.812724	62.5067	2.65536e-15	1.1293e-13	PPRCHA0_6093	threonine-tRNA ligase	tRNA synthetase class II core domain (G, H, P, S and T), Threonyl and Alanyl tRNA synthetase second additional domain, TGS domain, Anticodon binding domain
pchH	1746	5.65387	4.08277	62.4647	2.71268e-15	1.13542e-13	PPRCHA0_3512	putative ABC transporter%2C permease/ATP-binding protein	ABC transporter, ABC transporter transmembrane region
PPRCHA0_3474	1419	3.746	1.54358	62.4089	2.79057e-15	1.16008e-13	PPRCHA0_3474		Aminotransferase class-III
fbpB3	1611	5.54206	0.697667	62.3787	2.83376e-15	1.17008e-13	PPRCHA0_3046	iron(III) ABC transporter%2C permease protein	Binding-protein-dependent transport system inner membrane component, Binding-protein-dependent transport system inner membrane component
PPRCHA0_2276	1980	3.86751	2.94333	62.2291	3.05737e-15	1.25393e-13	PPRCHA0_2276	TonB-dependent outermembrane receptor	TonB dependent receptor, TonB-dependent Receptor Plug Domain
hpaG_1	660	4.61493	-0.0071285	62.1777	3.13816e-15	1.27849e-13	PPRCHA0_3376	4-hydroxyphenylacetate degradation isomerase/decarboxylase domain protein	Fumarylacetoacetate (FAA) hydrolase family
PPRCHA0_4965	1746	4.04456	0.372589	61.7545	3.89063e-15	1.57454e-13	PPRCHA0_4965		Amidohydrolase family
PPRCHA0_2201	1380	6.01619	-0.462629	61.4495	4.54247e-15	1.82625e-13	PPRCHA0_2201	peptidase%2C M20/M25/M40 family	Peptidase family M20/M25/M40, Peptidase dimerisation domain
gspL	1215	6.28943	-1.64222	61.2517	5.02247e-15	2.00604e-13	PPRCHA0_2793	general secretion pathway protein L	Type II secretion system (T2SS), protein L, GspL periplasmic domain
PPRCHA0_6083	363	6.33518	-0.697369	61.0625	5.52907e-15	2.19404e-13	PPRCHA0_6083	putative RNA polymerase-binding protein DksA	Prokaryotic dksA/traR C4-type zinc finger
PPRCHA0_3599	1218	3.36224	3.30121	60.6639	6.76989e-15	2.66908e-13	PPRCHA0_3599		Putative serine dehydratase domain, Alanine racemase, N-terminal domain
fagA	396	5.46184	8.30543	60.4317	7.61758e-15	2.98404e-13	PPRCHA0_0914	FagA protein	NA
PPRCHA0_3023	834	-3.2313	6.1962	60.3636	7.88583e-15	3.06945e-13	PPRCHA0_3023	enoyl-CoA hydratase/isomerase family protein	Enoyl-CoA hydratase/isomerase
PPRCHA0_3165	513	4.14861	1.94632	60.0573	9.21361e-15	3.51902e-13	PPRCHA0_3165		Sigma-70 region 2, Sigma-70, region 4
PPRCHA0_4966	927	4.73562	0.387928	60.0794	9.11061e-15	3.51902e-13	PPRCHA0_4966		CobW/HypB/UreG, nucleotide-binding domain, Cobalamin synthesis protein cobW C-terminal domain
arcD2	1428	-2.92795	7.49847	60.067	9.16827e-15	3.51902e-13	PPRCHA0_4675	arginine/ornithine antiporter	Amino acid permease
PPRCHA0_3629	2796	3.50721	4.71219	59.9946	9.51162e-15	3.61028e-13	PPRCHA0_3629		TonB-dependent Receptor Plug Domain
PPRCHA0_5267	489	-3.25001	11.22	59.794	1.05325e-14	3.97311e-13	PPRCHA0_5267		Protein of unknown function (DUF3015)
PPRCHA0_2695	1350	5.69036	-1.121	59.5166	1.21264e-14	4.54629e-13	PPRCHA0_2695	MmgE/PrpD family protein	MmgE/PrpD family
PPRCHA0_0247	1368	6.32855	6.81043	59.3329	1.33133e-14	4.96082e-13	PPRCHA0_0247	monooxygenase%2C NtaA/SnaA/SoxA family	Luciferase-like monooxygenase
PPRCHA0_4742	375	-2.43027	7.00391	58.9132	1.64784e-14	6.10299e-13	PPRCHA0_4742
hpaE	1461	3.67032	1.6807	58.8373	1.71262e-14	6.28912e-13	PPRCHA0_3378	5-carboxymethyl-2-hydroxymuconate semialdehyde dehydrogenase	Aldehyde dehydrogenase family
PPRCHA0_4482	621	-2.96623	9.63977	58.8304	1.71868e-14	6.28912e-13	PPRCHA0_4482		NlpC/P60 family
PPRCHA0_2704	1002	3.9837	1.68984	58.0658	2.53495e-14	9.22089e-13	PPRCHA0_2704	TRAP transporter solute receptor%2C DctP family	Bacterial extracellular solute-binding protein, family 7
fitD	9015	4.14895	8.38122	57.9999	2.62125e-14	9.42262e-13	PPRCHA0_3005	cytotoxin FitD	TcdA/TcdB pore forming domain
PPRCHA0_3668	903	4.01194	2.9888	58.0013	2.61948e-14	9.42262e-13	PPRCHA0_3668		Bacterial regulatory helix-turn-helix protein, lysR family, LysR substrate binding domain
exbB5	645	3.61376	0.982829	57.879	2.78744e-14	9.96142e-13	PPRCHA0_1002	TonB system transport protein ExbB5	MotA/TolQ/ExbB proton channel family
PPRCHA0_3518	1068	5.99715	4.0559	57.7742	2.94001e-14	1.04456e-12	PPRCHA0_3518		FecCD transport family
PPRCHA0_1393	2562	3.29704	3.90716	57.4585	3.45192e-14	1.21935e-12	PPRCHA0_1393	TonB-dependent outermembrane heme receptor	TonB-dependent Receptor Plug Domain, TonB dependent receptor
acdA_1	1161	4.8149	-0.283146	57.2514	3.8352e-14	1.33925e-12	PPRCHA0_2754	acyl-CoA dehydrogenase	Acyl-CoA dehydrogenase, N-terminal domain, Acyl-CoA dehydrogenase, middle domain, Acyl-CoA dehydrogenase, C-terminal domain
ttuD	1281	5.17437	-0.518201	57.2579	3.82241e-14	1.33925e-12	PPRCHA0_1720	putative glycerate dehydrogenase	MOFRL family, Domain of unknown function (DUF4147)
PPRCHA0_3712	234	-3.21215	10.6986	57.1697	3.99789e-14	1.38813e-12	PPRCHA0_3712		Protein of unknown function (DUF465)
PPRCHA0_3628	999	5.20664	1.1337	57.0103	4.33525e-14	1.49676e-12	PPRCHA0_3628		Domain of unknown function (DUF4880), FecR protein
PPRCHA0_0590	3276	5.25121	7.64221	56.9607	4.44607e-14	1.5264e-12	PPRCHA0_0590	transglutaminase-like protein	Putative amidoligase enzyme (DUF2126), Transglutaminase-like superfamily, Bacterial transglutaminase-like N-terminal region
pedA	975	6.56245	2.20405	56.9408	4.4912e-14	1.53328e-12	PPRCHA0_2246	2-phenylethanol ABC efflux transporter%2C outer membrane protein PedA	Cytochrome D1 heme domain
PPRCHA0_2794	567	7.18891	0.49141	56.9095	4.56337e-14	1.54926e-12	PPRCHA0_2794	general secretion pathway protein M	Type II secretion system (T2SS), protein M
atuF	1956	2.97546	2.50611	56.7944	4.83852e-14	1.6336e-12	PPRCHA0_4239	geranyl-CoA carboxylase%2C alpha subunit AtuF	Biotin-requiring enzyme, Biotin carboxylase C-terminal domain, Carbamoyl-phosphate synthase L chain, ATP binding domain, Biotin carboxylase, N-terminal domain
pvdJ	6582	4.74519	7.94906	56.6527	5.19996e-14	1.74599e-12	PPRCHA0_4136	non-ribosomal peptide synthetase PvdJ	AMP-binding enzyme C-terminal domain, AMP-binding enzyme C-terminal domain, AMP-binding enzyme, AMP-binding enzyme, Condensation domain, Condensation domain, Phosphopantetheine attachment site, Phosphopantetheine attachment site
acoC	1113	3.26662	2.39281	56.6196	5.28815e-14	1.7659e-12	PPRCHA0_2197	acetoin dehydrogenase E2 component%2C dihydrolipoamide acetyltransferase	alpha/beta hydrolase fold, Biotin-requiring enzyme
PPRCHA0_4081	2442	5.52307	4.17598	56.5972	5.34884e-14	1.77645e-12	PPRCHA0_4081		TonB dependent receptor, TonB-dependent Receptor Plug Domain, Secretin and TonB N terminus short domain
PPRCHA0_2694	1164	5.3575	-0.837749	56.2449	6.3982e-14	2.11348e-12	PPRCHA0_2694	acyl-CoA dehydrogenase family protein	Acyl-CoA dehydrogenase, N-terminal domain, Acyl-CoA dehydrogenase, C-terminal domain, Acyl-CoA dehydrogenase, middle domain
PPRCHA0_0148	2466	4.63525	5.3934	56.218	6.48661e-14	2.13117e-12	PPRCHA0_0148	TonB-dependent outermembrane ferrichrome receptor	TonB dependent receptor, Secretin and TonB N terminus short domain, TonB-dependent Receptor Plug Domain
PPRCHA0_2396	390	-2.52313	7.34695	56.1006	6.8855e-14	2.25012e-12	PPRCHA0_2396	transcriptional regulator%2C MerR family	MerR HTH family regulatory protein
PPRCHA0_1441	2157	3.45364	4.49516	56.0303	7.1362e-14	2.31965e-12	PPRCHA0_1441	TonB-dependent outermembrane receptor	TonB dependent receptor, TonB-dependent Receptor Plug Domain
mgtA_2	2766	4.10061	5.39925	55.9881	7.29095e-14	2.35741e-12	PPRCHA0_4120	magnesium-importing ATPase	Cation transporter/ATPase, N-terminus, haloacid dehalogenase-like hydrolase, E1-E2 ATPase
PPRCHA0_2623	1224	6.42575	-1.21304	55.8472	7.83267e-14	2.51923e-12	PPRCHA0_2623	drug resistance transporter%2C Bcr/CflA family	Major Facilitator Superfamily
PPRCHA0_6081	702	5.63886	0.958369	55.7385	8.27798e-14	2.64852e-12	PPRCHA0_6081	hypothetical protein	Protein of unknown function (DUF1826)
PPRCHA0_3899	663	5.98754	-0.674717	55.6842	8.51007e-14	2.7086e-12	PPRCHA0_3899		Transcriptional regulatory protein, C terminal, Response regulator receiver domain
PPRCHA0_3113	900	-2.6921	7.87749	55.5637	9.04805e-14	2.8649e-12	PPRCHA0_3113	beta-hydroxylase%2C aspartyl/asparaginyl family	Aspartyl/Asparaginyl beta-hydroxylase
cynS	471	3.61327	1.52005	55.4663	9.50769e-14	2.99492e-12	PPRCHA0_1513	cyanase	Cyanate lyase C-terminal domain
PPRCHA0_2156	1227	-3.01429	6.26935	55.3523	1.00753e-13	3.15746e-12	PPRCHA0_2156	transporter%2C major facilitator family	Major Facilitator Superfamily
PPRCHA0_2708	903	6.87579	-0.95639	54.9449	1.23954e-13	3.86471e-12	PPRCHA0_2708	esterase family protein	Putative esterase
PPRCHA0_1269	474	-3.34734	5.46229	54.6757	1.42154e-13	4.40967e-12	PPRCHA0_1269	acetyltransferase%2C GNAT family	Acetyltransferase (GNAT) domain
dcd	567	-2.40936	7.14166	54.4106	1.62686e-13	5.02107e-12	PPRCHA0_1282	dCTP deaminase	dUTPase
paaN	2055	3.57829	1.61653	54.2802	1.73847e-13	5.33858e-12	PPRCHA0_3148	phenylacetic acid degradation protein PaaN	MaoC like domain, Aldehyde dehydrogenase family
algG	1590	4.26093	3.55486	54.0987	1.90667e-13	5.82584e-12	PPRCHA0_1027	poly(beta-D-mannuronate) C5 epimerase AlgG	Periplasmic copper-binding protein (NosD)
PPRCHA0_1432	777	4.87227	0.161546	54.0541	1.9504e-13	5.9298e-12	PPRCHA0_1432	transcriptional regulator%2C AraC family	Helix-turn-helix domain, PAS fold
PPRCHA0_3091	1593	5.35065	2.89649	53.9788	2.02669e-13	6.13123e-12	PPRCHA0_3091	putative lipopolysaccharide biosynthesis protein
pvdL	13017	4.31739	8.68107	53.9688	2.03695e-13	6.13192e-12	PPRCHA0_4229	non-ribosomal peptide synthetase PvdL	AMP-binding enzyme, AMP-binding enzyme, AMP-binding enzyme, AMP-binding enzyme, Phosphopantetheine attachment site, Phosphopantetheine attachment site, Phosphopantetheine attachment site, Phosphopantetheine attachment site, AMP-binding enzyme C-terminal domain, AMP-binding enzyme C-terminal domain, AMP-binding enzyme C-terminal domain, Condensation domain, Condensation domain, Condensation domain…
algL	1116	3.70615	3.30854	53.8146	2.20334e-13	6.60029e-12	PPRCHA0_1025	alginate lyase	Alginate lyase
PPRCHA0_4001	537	-3.85649	7.38879	53.7085	2.32552e-13	6.93232e-12	PPRCHA0_4001		Spore Coat Protein U domain
PPRCHA0_5314	1623	4.99699	0.410481	53.6469	2.39964e-13	7.11855e-12	PPRCHA0_5314		HAMP domain, Four helix bundle sensory module for signal transduction, Methyl-accepting chemotaxis protein (MCP) signalling domain
PPRCHA0_0995	1575	4.03589	4.0592	53.6262	2.42502e-13	7.15908e-12	PPRCHA0_0995	PepSY-associated membrane protein	PepSY-associated TM region
peaD	1119	3.17632	1.5411	53.5217	2.55752e-13	7.51394e-12	PPRCHA0_4159	quinohemoprotein amine dehydrogenase%2C beta subunit PeaD
PPRCHA0_4167	1590	4.28345	0.552174	53.4891	2.6003e-13	7.60307e-12	PPRCHA0_4167		Major Facilitator Superfamily
PPRCHA0_2331	2475	3.65643	4.64177	53.4356	2.67216e-13	7.77599e-12	PPRCHA0_2331	TonB-dependent outermembrane receptor	TonB-dependent Receptor Plug Domain, TonB dependent receptor
PPRCHA0_1351	1263	3.756	1.28536	53.3955	2.72715e-13	7.89839e-12	PPRCHA0_1351	outer membrane porin%2C OprD family	outer membrane porin, OprD family
PPRCHA0_4203	666	4.76593	-0.102596	53.386	2.74048e-13	7.89957e-12	PPRCHA0_4203		Binding-protein-dependent transport system inner membrane component
PPRCHA0_3094	966	6.37993	-1.14898	53.1835	3.03801e-13	8.7161e-12	PPRCHA0_3094	glycosyltransferase%2C group 2 family	Glycosyl transferase family group 2, Glycosyl transferase family 2
PPRCHA0_6044	1155	5.33054	0.276504	53.1033	3.16457e-13	9.03678e-12	PPRCHA0_6044	hypothetical protein
PPRCHA0_3267	1236	4.16556	0.423588	52.9458	3.42888e-13	9.746e-12	PPRCHA0_3267		Acyl-CoA dehydrogenase, N-terminal domain, Acyl-CoA dehydrogenase, middle domain, Acyl-CoA dehydrogenase, C-terminal domain
PPRCHA0_3502	2421	2.96397	3.52046	52.9172	3.47917e-13	9.84315e-12	PPRCHA0_3502		TonB dependent receptor, TonB-dependent Receptor Plug Domain, Secretin and TonB N terminus short domain
PPRCHA0_4384	1185	3.67488	2.61153	52.5781	4.13469e-13	1.16438e-11	PPRCHA0_4384		M42 glutamyl aminopeptidase
PPRCHA0_0748	1269	-2.75337	5.5841	52.4349	4.44756e-13	1.24675e-11	PPRCHA0_0748	diguanylate cyclase (GGDEF) domain protein%2C YfiN family	Diguanylate cyclase, GGDEF domain, Periplasmic sensor domain
PPRCHA0_4241	285	-2.93105	6.07398	52.3121	4.73453e-13	1.32113e-11	PPRCHA0_4241		Protein of unknown function (DUF1255)
PPRCHA0_5587	297	-2.92368	9.53782	52.1854	5.05009e-13	1.40278e-11	PPRCHA0_5587		NA
phnW	1110	4.53732	0.0790807	52.1581	5.12059e-13	1.41387e-11	PPRCHA0_4013	2-aminoethylphosphonate-pyruvate transaminase	Aminotransferase class-V
PPRCHA0_3703	1359	3.40265	1.44113	52.1521	5.13631e-13	1.41387e-11	PPRCHA0_3703		outer membrane porin, OprD family
PPRCHA0_1402	939	5.33857	0.137886	52.1321	5.18902e-13	1.42198e-11	PPRCHA0_1402	D-isomer specific 2-hydroxyacid dehydrogenase family protein	D-isomer specific 2-hydroxyacid dehydrogenase, NAD binding domain
PPRCHA0_3455	138	-3.98299	10.7635	52.0108	5.51971e-13	1.50585e-11	PPRCHA0_3455
PPRCHA0_2948	1209	4.87197	-0.627492	51.8627	5.95194e-13	1.61655e-11	PPRCHA0_2948	monooxygenase%2C SsuD family	Luciferase-like monooxygenase
kgtP	1323	2.826	5.8241	51.8398	6.02176e-13	1.62827e-11	PPRCHA0_4750	alpha-ketoglutarate MFS transporter KgtP	Major Facilitator Superfamily
PPRCHA0_4773	2052	-2.15422	7.46599	51.782	6.20192e-13	1.6696e-11	PPRCHA0_4773		Diguanylate cyclase, GGDEF domain, EAL domain
PPRCHA0_1089	732	3.28552	2.82567	51.7511	6.30003e-13	1.68857e-11	PPRCHA0_1089	transcriptional regulator%2C GntR family/UbiC transcription regulator-associated domain protein	Bacterial regulatory proteins, gntR family, UTRA domain
fitB	1389	4.34943	4.43354	51.5964	6.81657e-13	1.81904e-11	PPRCHA0_3003	type I secretion membrane fusion protein FitB	HlyD family secretion protein, Biotin-lipoyl like
PPRCHA0_2701	1464	5.36024	0.680843	51.4336	7.40584e-13	1.9677e-11	PPRCHA0_2701	amidase family protein	Amidase
ptsN	465	-2.71861	9.13808	51.1175	8.69997e-13	2.30154e-11	PPRCHA0_0921	PTS IIA-like nitrogen-regulatory protein PtsN	Phosphoenolpyruvate-dependent sugar phosphotransferase system, EIIA 2
gspD	2385	3.48627	1.88173	51.0909	8.8187e-13	2.32289e-11	PPRCHA0_2795	general secretion pathway protein D	Bacterial type II/III secretion system short domain, Bacterial type II/III secretion system short domain, Bacterial type II/III secretion system short domain, Bacterial type II and III secretion system protein
PPRCHA0_0797	357	-2.87411	6.1023	51.0142	9.17016e-13	2.4051e-11	PPRCHA0_0797	hypothetical protein
PPRCHA0_2056	1758	3.92542	0.990993	50.7583	1.04468e-12	2.72822e-11	PPRCHA0_2056	Terminase%2C ATPase subunit	Terminase-like family, Putative ATPase subunit of terminase (gpP-like), Terminase RNaseH-like domain
PPRCHA0_3681	222	-3.3629	6.4887	50.6672	1.09435e-12	2.84577e-11	PPRCHA0_3681		Protein of unknown function (DUF2970)
ccoG_1	1416	-2.52337	8.13633	50.4896	1.19801e-12	3.10212e-11	PPRCHA0_1938	cytochrome c oxidase accessory protein CcoG	4Fe-4S dicluster domain, IG-like fold at C-terminal of FixG, putative oxidoreductase, 4Fe-4S binding domain
PPRCHA0_5638	1296	3.81103	4.04288	50.4202	1.24112e-12	3.2002e-11	PPRCHA0_5638		Rieske [2Fe-2S] domain, Ring hydroxylating alpha subunit (catalytic domain)
PPRCHA0_4506	666	4.56703	4.58045	50.4059	1.2502e-12	3.21008e-11	PPRCHA0_4506		Histidine phosphatase superfamily (branch 1)
puuR	549	-2.26873	8.17408	50.3903	1.26013e-12	3.22203e-11	PPRCHA0_5943	HTH-type transcriptional regulator PuuR	Cupin domain, Helix-turn-helix
PPRCHA0_4104	1479	5.02026	-0.514782	50.2869	1.32831e-12	3.3822e-11	PPRCHA0_4104		PepSY-associated TM region
PPRCHA0_5279	198	-2.49472	6.92066	50.2023	1.38688e-12	3.51669e-11	PPRCHA0_5279		Selenoprotein, putative
atsA	1611	4.53996	0.890307	49.9858	1.54864e-12	3.91064e-11	PPRCHA0_0208	arylsulfatase	Sulfatase
PPRCHA0_4267	237	-3.19	5.31861	49.9363	1.58817e-12	3.99395e-11	PPRCHA0_4267		Glutaredoxin-like domain (DUF836)
PPRCHA0_0984	342	-2.35511	7.5165	49.9138	1.60649e-12	4.02348e-11	PPRCHA0_0984	hypothetical protein	YebG protein
fitE	1458	3.35023	3.81517	49.7019	1.78974e-12	4.46412e-11	PPRCHA0_3006	type I secretion outer membrane protein FitE	Outer membrane efflux protein, Outer membrane efflux protein
PPRCHA0_1854	723	-2.48652	7.72562	49.6908	1.79985e-12	4.47108e-11	PPRCHA0_1854	glutamine amidotransferase%2C class I	Glutamine amidotransferase class-I
cptA	1743	3.25439	7.16582	49.5059	1.9778e-12	4.89325e-11	PPRCHA0_3154	phosphoethanolamine transferase CptA	Sulfatase
PPRCHA0_3501	984	5.71557	1.20765	49.4902	1.99362e-12	4.91251e-11	PPRCHA0_3501		FecR protein, Domain of unknown function (DUF4880)
algI	1566	3.90915	3.19447	49.3642	2.12594e-12	5.21752e-11	PPRCHA0_1024	alginate biosynthesis protein AlgI	MBOAT, membrane-bound O-acyltransferase family
PPRCHA0_3896	1296	4.80893	1.4027	48.7267	2.94231e-12	7.19217e-11	PPRCHA0_3896		BNR repeat-like domain
ccoG_2	1416	-2.5479	7.75941	48.6103	3.12233e-12	7.60181e-11	PPRCHA0_2895	cytochrome c oxidase accessory protein CcoG	IG-like fold at C-terminal of FixG, putative oxidoreductase, 4Fe-4S binding domain, 4Fe-4S dicluster domain
PPRCHA0_1001	2241	2.92269	3.22169	48.5467	3.22516e-12	7.821e-11	PPRCHA0_1001	TonB-dependent outermembrane receptor	TonB-dependent Receptor Plug Domain, TonB dependent receptor
PPRCHA0_2625	921	4.16261	1.08301	48.3077	3.6432e-12	8.79984e-11	PPRCHA0_2625	DHH family protein
PPRCHA0_2536	1041	3.45492	3.64758	48.2334	3.78396e-12	9.10384e-11	PPRCHA0_2536	hypothetical protein	NA
PPRCHA0_2599	1167	7.64381	0.727271	48.1212	4.00663e-12	9.60178e-11	PPRCHA0_2599	efflux transporter%2C RND family%2C MFP subunit	Barrel-sandwich domain of CusB or HlyD membrane-fusion
hpaH	804	3.83542	0.132738	48.0885	4.07415e-12	9.6876e-11	PPRCHA0_3382	2-oxo-hepta-3-ene-1%2C7-dioic acid hydratase	Fumarylacetoacetate (FAA) hydrolase family
PPRCHA0_4737	1551	2.70617	4.22528	48.0947	4.06131e-12	9.6876e-11	PPRCHA0_4737		Domain of unknown function (DUF4129)
PPRCHA0_0707	411	-2.9288	6.86564	47.967	4.33446e-12	1.02666e-10	PPRCHA0_0707	putative response regulator recevier domain protein	Response regulator receiver domain
PPRCHA0_5724	561	-2.45152	5.43659	47.9482	4.37631e-12	1.03257e-10	PPRCHA0_5724		Domain of unknown function (DUF1768)
peaE	1491	4.97359	0.155852	47.8894	4.50947e-12	1.0599e-10	PPRCHA0_4171	phenylacetaldehyde dehydrogenase PeaE	Aldehyde dehydrogenase family
PPRCHA0_4783	1950	3.0816	5.96364	47.874	4.54501e-12	1.06416e-10	PPRCHA0_4783	sulfatase domain protein	Sulfatase
PPRCHA0_3177	1782	5.33923	-0.790519	47.8088	4.69879e-12	1.09597e-10	PPRCHA0_3177		ABC transporter transmembrane region, ABC transporter
PPRCHA0_2865	957	5.63548	-1.20804	47.7275	4.89775e-12	1.13803e-10	PPRCHA0_2865	PpiC-type peptidyl-prolyl cis-trans isomerase domain protein	PPIC-type PPIASE domain
PPRCHA0_0340	1584	3.55717	1.74694	47.6777	5.02375e-12	1.16288e-10	PPRCHA0_0340	hypothetical protein	NA
atsC	816	5.07479	-0.543541	47.418	5.7355e-12	1.32263e-10	PPRCHA0_0209	sulfate ester ABC transporter%2C ATP-binding protein AtsC	ABC transporter
PPRCHA0_0703	1188	-3.37413	5.15972	47.2518	6.24274e-12	1.43419e-10	PPRCHA0_0703	hypothetical protein	Pilus assembly protein TadZ N-terminal
PPRCHA0_4464	552	-2.71997	6.18054	47.2144	6.36316e-12	1.45638e-10	PPRCHA0_4464		Glutathione peroxidase
PPRCHA0_5370	312	-2.31347	9.37913	47.1469	6.58613e-12	1.50179e-10	PPRCHA0_5370		Protein of unknown function (DUF493)
PPRCHA0_0998	990	4.30894	2.06128	47.128	6.64974e-12	1.51065e-10	PPRCHA0_0998	sigma factor regulatory protein%2C FecR/PupR family	Domain of unknown function (DUF4974), Domain of unknown function (DUF4880), FecR protein
PPRCHA0_5678	738	-2.81425	6.51902	47.057	6.89525e-12	1.56062e-10	PPRCHA0_5678		Bacterial extracellular solute-binding proteins, family 3
PPRCHA0_3365	873	6.03678	-1.65388	47.0195	7.02849e-12	1.58491e-10	PPRCHA0_3365		Putative MetA-pathway of phenol degradation
PPRCHA0_4950	1248	2.97156	1.7859	46.9269	7.36842e-12	1.65546e-10	PPRCHA0_4950		Aminotransferase class-III
PPRCHA0_3299	324	5.51495	-1.26198	46.8171	7.79293e-12	1.74442e-10	PPRCHA0_3299		Protein of unknown function (DUF2388)
PPRCHA0_1926	339	-2.31589	8.90073	46.6137	8.64535e-12	1.92816e-10	PPRCHA0_1926	TIGR00103 family protein	YbaB/EbfC DNA-binding family
atuB	870	3.7349	0.968601	46.5681	8.84897e-12	1.95928e-10	PPRCHA0_4235	putative citronellol/citronellal dehydrogenase AtuB	Enoyl-(Acyl carrier protein) reductase
coq7	648	-2.09341	6.87198	46.5701	8.83986e-12	1.95928e-10	PPRCHA0_5516	2-nonaprenyl-3-methyl-6-methoxy-1%2C4-benzoquinol hydroxylase	Ubiquinone biosynthesis protein COQ7
PPRCHA0_0886	1407	2.7047	5.01092	46.4904	9.20679e-12	2.03115e-10	PPRCHA0_0886	outer membrane porin%2C OprD family	outer membrane porin, OprD family
PPRCHA0_0124	222	7.17242	5.2742	46.4176	9.55517e-12	2.10042e-10	PPRCHA0_0124	hypothetical protein	NA
mscL	414	-2.45093	8.46213	46.3921	9.6806e-12	2.12036e-10	PPRCHA0_5287	large conductance mechanosensitive channel protein	Large-conductance mechanosensitive channel, MscL
PPRCHA0_4574	1071	-2.47341	5.85835	46.3269	1.0008e-11	2.18424e-10	PPRCHA0_4574		MASE2 domain, Diguanylate cyclase, GGDEF domain
PPRCHA0_5005	1464	-2.36337	7.77556	46.2769	1.02666e-11	2.23271e-10	PPRCHA0_5005	UDP-N-acetylmuramoyl-L-alanyl-D-glutamate-2%2C 6-diaminopimelate ligase	Mur ligase family, glutamate ligase domain, Mur ligase family, catalytic domain, Mur ligase middle domain
PPRCHA0_0499	1803	3.18617	3.47846	46.1504	1.09517e-11	2.37325e-10	PPRCHA0_0499	acyl-CoA dehydrogenase family protein	Acetyl-CoA dehydrogenase C-terminal like, Acyl-CoA dehydrogenase N terminal, Acyl-CoA dehydrogenase, middle domain, Acyl-CoA dehydrogenase, C-terminal domain, Acyl-CoA dehydrogenase, N-terminal domain
PPRCHA0_0072	636	-3.0007	7.18492	46.0618	1.14581e-11	2.47423e-10	PPRCHA0_0072	SCO1/SenC family protein	SCO1/SenC
hpaG_2	801	3.65626	0.969871	45.9081	1.23936e-11	2.6668e-10	PPRCHA0_3377	4-hydroxyphenylacetate degradation isomerase/decarboxylase domain protein	Fumarylacetoacetate (FAA) hydrolase family
PPRCHA0_6114	1908	4.49855	1.08633	45.8944	1.248e-11	2.67598e-10	PPRCHA0_6114	pyridoxamine 5'-phosphate oxidase family protein/oxidoreductase%2C FAD-binding and NAD-binding domains/2Fe-2S iron-sulfur cluster binding domain protein	Oxidoreductase NAD-binding domain, Oxidoreductase FAD-binding domain, Pyridoxamine 5'-phosphate oxidase, Pyridoxamine 5'-phosphate oxidase
lspL	1020	4.47338	3.55297	45.7854	1.31941e-11	2.81921e-10	PPRCHA0_3087	UDP-glucuronate 5'-epimerase	NAD dependent epimerase/dehydratase family
PPRCHA0_2012	1314	-2.1237	9.42657	45.7595	1.337e-11	2.84683e-10	PPRCHA0_2012	response regulator	Response regulator receiver domain, Stage II sporulation protein E (SpoIIE)
PPRCHA0_1564	1833	2.41501	4.33252	45.7063	1.37382e-11	2.91507e-10	PPRCHA0_1564	ABC transporter%2C ATP-binding protein	ABC transporter transmembrane region, ABC transporter
PPRCHA0_3752	2325	3.71008	2.98541	45.6832	1.39013e-11	2.93948e-10	PPRCHA0_3752		Molybdopterin oxidoreductase, Molybdopterin oxidoreductase
algQ	459	-2.24158	9.73516	45.5672	1.47487e-11	3.10792e-10	PPRCHA0_5904	transcriptional regulatory protein AlgQ	Regulator of RNA polymerase sigma(70) subunit, Rsd/AlgQ
ftsI	1740	-2.29446	8.14685	45.527	1.50547e-11	3.16148e-10	PPRCHA0_5006	peptidoglycan synthetase FtsI	Penicillin-binding Protein dimerisation domain, Penicillin binding protein transpeptidase domain
PPRCHA0_0870	2532	3.99594	3.0412	45.3701	1.63103e-11	3.41343e-10	PPRCHA0_0870	flavodoxin/oxidoreductase NAD binding domain protein	Oxidoreductase NAD-binding domain, PepSY-associated TM region, Flavodoxin
PPRCHA0_1831	480	-2.7952	4.80953	45.2456	1.7381e-11	3.6251e-10	PPRCHA0_1831	acetyltransferase%2C GNAT family	Acetyltransferase (GNAT) family
PPRCHA0_3370	1281	3.81557	1.00753	45.208	1.77184e-11	3.67042e-10	PPRCHA0_3370		Major Facilitator Superfamily
PPRCHA0_2973	744	-2.245	6.87317	45.2118	1.76837e-11	3.67042e-10	PPRCHA0_2973	transcriptional regulator%2C TetR family	Bacterial regulatory proteins, tetR family
PPRCHA0_3176	1248	4.75626	-0.317505	45.1149	1.85807e-11	3.83603e-10	PPRCHA0_3176		Acyl-CoA dehydrogenase, C-terminal domain, Acyl-CoA dehydrogenase, N-terminal domain
metN1	1125	5.73673	2.86504	45.1048	1.86768e-11	3.84289e-10	PPRCHA0_0245	D-methionine ABC transporter%2C ATP-binding protein MetN	NIL domain, ABC transporter
PPRCHA0_2764	933	5.349	-1.4728	45.0805	1.89101e-11	3.87784e-10	PPRCHA0_2764	putative triacylglycerol lipase	alpha/beta hydrolase fold
PPRCHA0_3293	558	-3.22247	5.18354	45.047	1.92363e-11	3.93155e-10	PPRCHA0_3293	flavin reductase	NADPH-dependent FMN reductase
PPRCHA0_2967	1299	3.96785	1.33135	45.034	1.93638e-11	3.94441e-10	PPRCHA0_2967	acetyl-CoA C-acetyltransferase	Thiolase, N-terminal domain, Thiolase, C-terminal domain
PPRCHA0_6015	384	-3.79562	9.03596	44.9224	2.04999e-11	4.16196e-10	PPRCHA0_6015	hypothetical protein	Secreted repeat of unknown function, Secreted repeat of unknown function
mtlK	1104	3.62658	1.7139	44.8414	2.13653e-11	4.32329e-10	PPRCHA0_3081	polyol ABC transporter%2C ATP-binding protein MtlK	ABC transporter, TOBE domain
PPRCHA0_2344	630	3.30051	6.56709	44.6855	2.3137e-11	4.66635e-10	PPRCHA0_2344	hypothetical protein	NA
PPRCHA0_3451	246	-3.70084	8.32063	44.6418	2.36587e-11	4.75586e-10	PPRCHA0_3451		NA
PPRCHA0_3653	2838	3.08806	2.03928	44.5217	2.51554e-11	5.04016e-10	PPRCHA0_3653		His Kinase A (phospho-acceptor) domain, Response regulator receiver domain, Histidine kinase-, DNA gyrase B-, and HSP90-like ATPase
msrB	393	-1.90701	7.11736	44.4942	2.55107e-11	5.09464e-10	PPRCHA0_4287	methionine-R-sulfoxide reductase	SelR domain
PPRCHA0_5434	609	5.40437	2.46941	44.3788	2.70595e-11	5.36886e-10	PPRCHA0_5434		Protein of unknown function (DUF2796)
PPRCHA0_2069	849	-2.63652	6.20257	44.3798	2.70464e-11	5.36886e-10	PPRCHA0_2069	ABC-2 type transporter	ABC-2 type transporter
PPRCHA0_0980	804	3.58435	1.69615	44.3254	2.78089e-11	5.49969e-10	PPRCHA0_0980	hypothetical protein	Tetratricopeptide repeat, Transglutaminase-like superfamily
PPRCHA0_1757	1626	-2.74061	6.58124	44.2932	2.82693e-11	5.56691e-10	PPRCHA0_1757	methyl-accepting chemotaxis protein	Four helix bundle sensory module for signal transduction, Methyl-accepting chemotaxis protein (MCP) signalling domain
PPRCHA0_2923	534	-2.60651	9.75869	44.289	2.8331e-11	5.56691e-10	PPRCHA0_2923	hypothetical protein	NA
PPRCHA0_1665	306	-2.61467	8.7787	44.2437	2.8994e-11	5.67892e-10	PPRCHA0_1665	putative anti-anti-sigma factor	STAS domain
PPRCHA0_1667	345	-2.07039	6.62759	44.2064	2.95513e-11	5.76959e-10	PPRCHA0_1667	HPt domain protein	Hpt domain
PPRCHA0_3794	363	-2.65806	9.10062	44.1692	3.0118e-11	5.86151e-10	PPRCHA0_3794
PPRCHA0_2358	303	-3.73815	7.58871	44.1307	3.07158e-11	5.95887e-10	PPRCHA0_2358	hypothetical protein	NA
PPRCHA0_2200	1287	4.13551	-0.052047	44.0742	3.16158e-11	6.11406e-10	PPRCHA0_2200	putative citrate:proton symporter	Sugar (and other) transporter, Sugar (and other) transporter
PPRCHA0_5517	423	-2.63116	5.86416	43.9599	3.35178e-11	6.46143e-10	PPRCHA0_5517		OsmC-like protein
PPRCHA0_4896	408	-2.71575	8.5255	43.9326	3.39882e-11	6.53151e-10	PPRCHA0_4896		NA
PPRCHA0_3700	1413	4.6777	-0.351876	43.9247	3.41249e-11	6.53722e-10	PPRCHA0_3700		Amidase
PPRCHA0_4111	1134	4.19491	-0.100978	43.8322	3.57778e-11	6.83244e-10	PPRCHA0_4111		Major Facilitator Superfamily
pedE	1896	3.33023	2.42686	43.7374	3.75532e-11	7.14914e-10	PPRCHA0_2253	quinoprotein ethanol dehydrogenase PedE	PQQ enzyme repeat, PQQ-like domain
PPRCHA0_0633	303	-2.61618	5.52831	43.7031	3.82165e-11	7.25283e-10	PPRCHA0_0633	putative chaperone modulatory protein CbpM	MerR HTH family regulatory protein
oprE	1326	-2.27945	10.1822	43.6567	3.91344e-11	7.38186e-10	PPRCHA0_5844	outer membrane porin OprE	outer membrane porin, OprD family
PPRCHA0_4478	582	-2.98673	7.09608	43.6565	3.9138e-11	7.38186e-10	PPRCHA0_4478		NA
PPRCHA0_1004	2436	2.84409	3.40967	43.6023	4.02361e-11	7.56562e-10	PPRCHA0_1004	TonB-dependent outermembrane receptor	Secretin and TonB N terminus short domain, TonB dependent receptor, TonB-dependent Receptor Plug Domain
PPRCHA0_0252	798	-2.27117	7.81805	43.5357	4.1629e-11	7.80352e-10	PPRCHA0_0252	polar amino acid ABC transporter%2C periplasmic amino acid-binding protein	Bacterial extracellular solute-binding proteins, family 3
PPRCHA0_5643	2061	3.46928	4.39749	43.4085	4.44253e-11	8.30224e-10	PPRCHA0_5643		NADH:flavin oxidoreductase / NADH oxidase family, Pyridine nucleotide-disulphide oxidoreductase
urtD	861	4.91927	1.66782	43.3216	4.64423e-11	8.65272e-10	PPRCHA0_0642	urea ABC transporter%2C ATP-binding protein UrtD	Branched-chain amino acid ATP-binding cassette transporter, ABC transporter
PPRCHA0_3883	969	2.62335	4.52624	43.2917	4.71585e-11	8.75945e-10	PPRCHA0_3883
PPRCHA0_4696	468	-3.70946	6.05935	43.2773	4.75066e-11	8.79737e-10	PPRCHA0_4696		Acetyltransferase (GNAT) domain
PPRCHA0_4770	405	-5.16933	4.58902	43.2337	4.85773e-11	8.96846e-10	PPRCHA0_4770		ACT domain, ACT domain
hasE	1350	4.28525	4.42619	43.18	4.99297e-11	9.19037e-10	PPRCHA0_5302	type 1 secretion system membrane fusion protein HasE	HlyD membrane-fusion protein of T1SS, Barrel-sandwich domain of CusB or HlyD membrane-fusion
ubiE	771	-1.95091	7.44147	43.1155	5.16024e-11	9.46975e-10	PPRCHA0_0432	ubiquinone/menaquinone biosynthesis methyltransferase	ubiE/COQ5 methyltransferase family
PPRCHA0_1461	987	3.17325	2.8332	42.9998	5.47448e-11	1.00163e-09	PPRCHA0_1461	periplasmic tricarboxylate-binding receptor%2C TTT family	Tripartite tricarboxylate transporter family receptor
PPRCHA0_6120	387	-3.30462	8.40751	42.8497	5.91106e-11	1.07828e-09	PPRCHA0_6120	hypothetical protein	NA
PPRCHA0_5849	318	4.43483	1.24031	42.7737	6.14527e-11	1.11767e-09	PPRCHA0_5849	hypothetical protein	NA
PPRCHA0_2543	1254	3.29184	1.30042	42.6307	6.61125e-11	1.19885e-09	PPRCHA0_2543	outer membrane porin%2C OprD family	outer membrane porin, OprD family
pltN	1119	-2.59108	4.95681	42.622	6.64081e-11	1.20065e-09	PPRCHA0_2836	ABC transporter%2C permease protein PltN	ABC-2 family transporter protein
PPRCHA0_0474	2343	4.15121	3.30202	42.5659	6.83417e-11	1.22474e-09	PPRCHA0_0474	putative membrane protein	MMPL family
PPRCHA0_3359	786	6.84435	-1.9939	42.5716	6.8141e-11	1.22474e-09	PPRCHA0_3359		NA
xylC	1476	3.99271	1.57204	42.57	6.81963e-11	1.22474e-09	PPRCHA0_3484	benzaldehyde dehydrogenase	Aldehyde dehydrogenase family
PPRCHA0_1314	771	4.82582	-0.248261	42.5326	6.95136e-11	1.23848e-09	PPRCHA0_1314	hypothetical protein	Putative DNA-binding domain
pltP	600	-2.87253	4.65263	42.5344	6.94516e-11	1.23848e-09	PPRCHA0_2838	efflux protein%2C LysE family	LysE type translocator
PPRCHA0_1496	1704	2.906	2.1944	42.5102	7.03148e-11	1.24911e-09	PPRCHA0_1496	AMP-binding enzyme	AMP-binding enzyme, AMP-binding enzyme C-terminal domain
fumC_1	1377	3.60035	8.964	42.4983	7.07434e-11	1.25308e-09	PPRCHA0_0915	fumarate hydratase%2C class II	Fumarase C C-terminus, Lyase
PPRCHA0_2663	777	5.33272	-0.727092	42.4557	7.23027e-11	1.277e-09	PPRCHA0_2663	branched-chain amino acid ABC transporter%2C ATP-binding protein	Branched-chain amino acid ATP-binding cassette transporter, ABC transporter
PPRCHA0_2947	1584	4.25177	-0.142277	42.3437	7.65645e-11	1.34837e-09	PPRCHA0_2947	ABC transporter%2C substrate-binding protein%2C family 5	Bacterial extracellular solute-binding proteins, family 5 Middle
aldH_1	1575	4.45808	-0.520929	42.3346	7.69189e-11	1.35072e-09	PPRCHA0_1439	NADP-dependent fatty aldehyde dehydrogenase	Aldehyde dehydrogenase family
PPRCHA0_5569	1683	-2.57972	6.55357	42.2928	7.85827e-11	1.37599e-09	PPRCHA0_5569		Flavin containing amine oxidoreductase
PPRCHA0_2965	1353	5.03285	0.616107	42.256	8.00721e-11	1.39467e-09	PPRCHA0_2965	oxidoreductase%2C short chain dehydrogenase/reductase family protein	Enoyl-(Acyl carrier protein) reductase
PPRCHA0_2011	300	-2.52065	7.80609	42.2552	8.01061e-11	1.39467e-09	PPRCHA0_2011	type IV pilus assembly protein%2C PilZ family	PilZ domain
PPRCHA0_1499	1134	3.12278	2.48293	42.1571	8.42297e-11	1.46229e-09	PPRCHA0_1499	acyl-CoA dehydrogenase domain protein	Acyl-CoA dehydrogenase, C-terminal domain, Acyl-CoA dehydrogenase, N-terminal domain, Acyl-CoA dehydrogenase, middle domain
pvdE	1653	5.50221	7.21535	42.1326	8.52887e-11	1.47648e-09	PPRCHA0_4133	pyoverdine ABC transporter%2C permease/ATP-binding protein PvdE	ABC transporter, ABC transporter transmembrane region
PPRCHA0_3894	2034	4.32928	2.26661	42.0799	8.76182e-11	1.51253e-09	PPRCHA0_3894		Sulfatase
trxB_2	951	-1.97421	5.76977	42.0505	8.89471e-11	1.53114e-09	PPRCHA0_3928	thioredoxin-disulfide reductase	Pyridine nucleotide-disulphide oxidoreductase
PPRCHA0_0916	450	4.1166	6.39942	42.044	8.92434e-11	1.53193e-09	PPRCHA0_0916	hypothetical protein
PPRCHA0_0697	792	-2.78582	9.97599	42.0034	9.11154e-11	1.55968e-09	PPRCHA0_0697	DNA-binding response regulator%2C LuxR family	Response regulator receiver domain, Bacterial regulatory proteins, luxR family
PPRCHA0_5078	519	-2.04148	6.95302	41.9834	9.20519e-11	1.57131e-09	PPRCHA0_5078		Lipid A 3-O-deacylase (PagL)
exbB6	1818	4.47617	0.16147	41.9121	9.54701e-11	1.62512e-09	PPRCHA0_2859	TonB system transport protein ExbB6	MotA/TolQ/ExbB proton channel family, Domain of unknown function (DUF2341), Concanavalin A-like lectin/glucanases superfamily
PPRCHA0_0725	1377	2.94552	2.09869	41.8098	1.006e-10	1.70768e-09	PPRCHA0_0725	MFS transporter%2C aromatic acid:H+ symporter (AAHS) family	Sugar (and other) transporter
PPRCHA0_2036	516	3.50185	0.151326	41.73	1.04788e-10	1.77385e-09	PPRCHA0_2036	Major tail tube protein	Phage tail tube protein FII
aroE3	855	4.22817	0.637043	41.7233	1.05148e-10	1.77503e-09	PPRCHA0_5309	quinate/shikimate dehydrogenase	Shikimate / quinate 5-dehydrogenase, Shikimate dehydrogenase substrate binding domain
phuR	2619	2.6477	6.38103	41.7054	1.06114e-10	1.7864e-09	PPRCHA0_4669	TonB-dependent outermembrane heme receptor PhuR	TonB dependent receptor, TonB-dependent Receptor Plug Domain, Secretin and TonB N terminus short domain
PPRCHA0_5585	1293	-2.19209	7.55405	41.6226	1.10708e-10	1.85861e-09	PPRCHA0_5585		Diguanylate cyclase, GGDEF domain
PPRCHA0_4263	222	-2.38331	8.36779	41.5358	1.15731e-10	1.93762e-09	PPRCHA0_4263		Bacterial protein of unknown function (DUF903)
argO	603	-4.46072	4.36472	41.5143	1.17013e-10	1.95373e-09	PPRCHA0_4771	arginine exporter protein ArgO	LysE type translocator
PPRCHA0_2977	1359	3.87696	2.87732	41.4632	1.20108e-10	1.99994e-09	PPRCHA0_2977	glutamate-ammonia ligase	Glutamine synthetase, catalytic domain
PPRCHA0_3795	99	-2.73568	4.71056	41.4477	1.21068e-10	2.01046e-09	PPRCHA0_3795		Short C-terminal domain
PPRCHA0_5402	336	4.00337	1.254	41.3832	1.25128e-10	2.07224e-09	PPRCHA0_5402		NA
PPRCHA0_5913	285	-2.35823	6.24284	41.3759	1.25599e-10	2.07442e-09	PPRCHA0_5913	hypothetical protein	NA
fdhA	1200	2.88543	5.65517	41.3558	1.26897e-10	2.0846e-09	PPRCHA0_5626	formaldehyde dehydrogenase%2C glutathione-independent	Zinc-binding dehydrogenase, Alcohol dehydrogenase GroES-like domain
fruA	1746	3.18915	5.65016	41.3576	1.26779e-10	2.0846e-09	PPRCHA0_0868	PTS system%2C fructose-specific IIBC component	Phosphotransferase system, EIIC, PTS system, Lactose/Cellobiose specific IIB subunit, PTS system, Lactose/Cellobiose specific IIB subunit
PPRCHA0_1502	2121	4.32139	1.83889	41.3486	1.27361e-10	2.08661e-09	PPRCHA0_1502	enoyl-CoA hydratase/isomerase/3-hydroxyacyl-CoA dehydrogenase family protein	3-hydroxyacyl-CoA dehydrogenase, NAD binding domain, 3-hydroxyacyl-CoA dehydrogenase, C-terminal domain, 3-hydroxyacyl-CoA dehydrogenase, C-terminal domain, Enoyl-CoA hydratase/isomerase
PPRCHA0_2561	1410	3.2464	3.19647	41.2537	1.33696e-10	2.18454e-09	PPRCHA0_2561	hypothetical protein	Circularly permuted ATP-grasp type 2
mraW	948	-2.08949	8.10258	41.2063	1.36978e-10	2.23219e-09	PPRCHA0_5008	S-adenosyl-methyltransferase MraW	MraW methylase family
cysK	975	-2.02412	6.42411	41.1802	1.3882e-10	2.25619e-09	PPRCHA0_1542	cysteine synthase A	Pyridoxal-phosphate dependent enzyme
PPRCHA0_5146	1317	-2.74458	7.02329	41.1633	1.40026e-10	2.26976e-09	PPRCHA0_5146		PAS domain, PAS fold, Methyl-accepting chemotaxis protein (MCP) signalling domain
pchK	1116	5.78241	2.75729	41.1388	1.41794e-10	2.29234e-09	PPRCHA0_3508	saccharopine dehydrogenase PchK	Saccharopine dehydrogenase NADP binding domain
pvdT	1974	11.2535	9.26463	41.0757	1.46443e-10	2.36124e-09	PPRCHA0_4124	efflux ABC transporter%2C ATP-binding/permease protein	FtsX-like permease family, MacB-like periplasmic core domain, ABC transporter
hemO	609	3.19232	6.95473	41.0441	1.48831e-10	2.38716e-09	PPRCHA0_4670	heme oxygenase HemO	Heme oxygenase
PPRCHA0_4209	573	4.61278	2.24811	41.0462	1.48669e-10	2.38716e-09	PPRCHA0_4209
cydA_1	1422	4.57696	2.87897	41.0371	1.49371e-10	2.38954e-09	PPRCHA0_3753	cytochrome d ubiquinol oxidase%2C subunit I	Cytochrome bd terminal oxidase subunit I
cc4	474	-2.1946	8.1115	40.9746	1.54224e-10	2.46073e-09	PPRCHA0_0087	Cytochrome c4	Cytochrome c
PPRCHA0_4105	2169	3.33994	1.72981	40.8131	1.67502e-10	2.66564e-09	PPRCHA0_4105		TonB dependent receptor, TonB-dependent Receptor Plug Domain
aruH	1209	4.56672	0.270425	40.683	1.79035e-10	2.84178e-09	PPRCHA0_2757	arginine/pyruvate transaminase AruH	Aminotransferase class I and II
PPRCHA0_3328	1332	-2.60579	5.80483	40.5369	1.92933e-10	3.05444e-09	PPRCHA0_3328		HD domain, Response regulator receiver domain
PPRCHA0_4580	336	-3.13861	9.00348	40.4904	1.97584e-10	3.11998e-09	PPRCHA0_4580		Protein of unknown function (DUF2025)
PPRCHA0_4050	270	3.00492	3.16884	40.4007	2.06862e-10	3.25808e-09	PPRCHA0_4050		NA
PPRCHA0_2950	1074	4.41346	0.100328	40.3806	2.09006e-10	3.28339e-09	PPRCHA0_2950	hypothetical protein	NMT1/THI5 like
PPRCHA0_3547	1020	3.3228	1.93998	40.3624	2.10958e-10	3.30555e-09	PPRCHA0_3547		Arabinose-binding domain of AraC transcription regulator, N-term, Helix-turn-helix domain
PPRCHA0_2563	798	3.414	1.57491	40.3272	2.14797e-10	3.35709e-09	PPRCHA0_2563	transglutaminase-like protein	Bacterial transglutaminase-like N-terminal region, Transglutaminase-like superfamily
pchB	351	5.69578	3.57833	40.296	2.18257e-10	3.39986e-09	PPRCHA0_3506	isochorismate pyruvate-lyase PchB	Chorismate mutase type II
PPRCHA0_0948	483	-2.13642	7.83099	40.2925	2.18646e-10	3.39986e-09	PPRCHA0_0948	glutathione peroxidase%2C BtuE family	Glutathione peroxidase
PPRCHA0_3227	1383	4.88321	0.0935396	40.0748	2.44426e-10	3.79108e-09	PPRCHA0_3227		Aminotransferase class-III
fadE3	2550	3.99021	4.17578	40.0536	2.47093e-10	3.82275e-09	PPRCHA0_2964	acyl-CoA dehydrogenase	Acyl-CoA dehydrogenase, C-terminal domain, Domain of unknown function (DUF1974), Acyl-CoA dehydrogenase, N-terminal domain
prtR1	738	-2.30154	7.22538	40.0388	2.48971e-10	3.84208e-09	PPRCHA0_1217	transcriptional regulator PrtR	Peptidase S24-like, Helix-turn-helix
PPRCHA0_0228	834	6.47827	3.715	40.0268	2.50499e-10	3.85591e-09	PPRCHA0_0228	hypothetical protein	Gram-negative bacterial TonB protein C-terminal
PPRCHA0_3630	1071	4.3579	1.54175	39.9571	2.596e-10	3.98596e-09	PPRCHA0_3630		Di-haem cytochrome c peroxidase
gcvH_2	384	-1.84512	6.87626	39.9182	2.64824e-10	4.05599e-09	PPRCHA0_5866	glycine cleavage system H protein	Glycine cleavage H-protein
PPRCHA0_5813	666	-1.91347	7.20623	39.8466	2.74707e-10	4.19684e-09	PPRCHA0_5813	FAH family protein	Fumarylacetoacetate (FAA) hydrolase family
PPRCHA0_0787	558	-3.503	7.58936	39.8299	2.77069e-10	4.21186e-09	PPRCHA0_0787	pesticin domain protein	Bacterial toxin homologue of phage lysozyme, C-term
PPRCHA0_1733	312	-2.73863	9.14185	39.8304	2.77006e-10	4.21186e-09	PPRCHA0_1733	hypothetical protein	Protein of unknown function, DUF485
PPRCHA0_0790	1467	2.68982	3.11967	39.7774	2.84618e-10	4.3052e-09	PPRCHA0_0790	dolichyl-phosphate-mannose-protein mannosyltransferase	Dolichyl-phosphate-mannose-protein mannosyltransferase
PPRCHA0_4243	936	-1.99727	7.96837	39.7785	2.84452e-10	4.3052e-09	PPRCHA0_4243		CheW-like domain, Response regulator receiver domain
PPRCHA0_3591	1575	2.73454	3.98622	39.752	2.88339e-10	4.35072e-09	PPRCHA0_3591		Oligopeptide/dipeptide transporter, C-terminal region, Oligopeptide/dipeptide transporter, C-terminal region, ABC transporter, ABC transporter
dnaX	2079	-2.10142	6.82797	39.708	2.94909e-10	4.43888e-09	PPRCHA0_1925	DNA polymerase III%2C gamma and tau subunit	DNA polymerase III subunits gamma and tau domain III, DNA polymerase III tau subunit V interacting with alpha, DNA polymerase III, delta subunit
czcB	1170	4.31979	-0.704063	39.6457	3.04473e-10	4.57158e-09	PPRCHA0_5152	cobalt/zinc/cadmium resistance protein CzcB	Barrel-sandwich domain of CusB or HlyD membrane-fusion
atuE	798	3.61698	0.791106	39.5063	3.27003e-10	4.89301e-09	PPRCHA0_4238	putative isohexenylglutaconyl-CoA hydratase AtuE	Enoyl-CoA hydratase/isomerase
PPRCHA0_1612	438	3.9491	6.64671	39.5034	3.27482e-10	4.89301e-09	PPRCHA0_1612	LTXXQ domain protein
PPRCHA0_2457	642	2.40586	3.46381	39.4254	3.40831e-10	5.08004e-09	PPRCHA0_2457	translocator protein%2C LysE family	LysE type translocator
PPRCHA0_1550	996	3.26241	0.941295	39.4151	3.4264e-10	5.09458e-09	PPRCHA0_1550	hypothetical protein
PPRCHA0_0940	2106	2.72068	3.15889	39.4033	3.44723e-10	5.1131e-09	PPRCHA0_0940	TonB-dependent outermembrane receptor	TonB dependent receptor, TonB-dependent Receptor Plug Domain
PPRCHA0_0807	1452	3.83441	1.06024	39.3576	3.52885e-10	5.22149e-09	PPRCHA0_0807	aldehyde dehydrogenase family protein	Aldehyde dehydrogenase family
smpB	390	-2.24379	6.8869	39.3104	3.61508e-10	5.33617e-09	PPRCHA0_0829	SsrA-binding protein	SmpB protein
PPRCHA0_3651	963	5.12517	-0.966631	39.2999	3.63456e-10	5.33914e-09	PPRCHA0_3651		NAD dependent epimerase/dehydratase family
PPRCHA0_4687	489	-2.51346	6.45967	39.3036	3.62774e-10	5.33914e-09	PPRCHA0_4687		RDD family
PPRCHA0_4010	1326	3.71087	0.713525	39.2662	3.69791e-10	5.41917e-09	PPRCHA0_4010		Major Facilitator Superfamily
gcl	1776	3.79322	3.69015	39.2472	3.73401e-10	5.45898e-09	PPRCHA0_1723	glyoxylate carboligase	Thiamine pyrophosphate enzyme, N-terminal TPP binding domain, Thiamine pyrophosphate enzyme, central domain, Thiamine pyrophosphate enzyme, C-terminal TPP binding domain
PPRCHA0_3637	1311	4.89101	4.52921	39.0829	4.06182e-10	5.90995e-09	PPRCHA0_3637		Luciferase-like monooxygenase
PPRCHA0_2388	723	-2.53893	6.44878	39.0847	4.05822e-10	5.90995e-09	PPRCHA0_2388	hypothetical protein	Lecithin retinol acyltransferase
PPRCHA0_0194	1920	-2.02595	6.08832	39.0552	4.11995e-10	5.98028e-09	PPRCHA0_0194	diguanylate cyclase (GGDEF) domain protein	Diguanylate cyclase, GGDEF domain, PAS domain, EAL domain
nasD	2454	3.46471	4.01048	38.9985	4.24132e-10	6.14187e-09	PPRCHA0_1893	Nitrite reductase [NAD(P)H]	Nitrite/Sulfite reductase ferredoxin-like half domain, Nitrite and sulphite reductase 4Fe-4S domain, BFD-like [2Fe-2S] binding domain, BFD-like [2Fe-2S] binding domain, Pyridine nucleotide-disulphide oxidoreductase
cupB3	2571	2.28226	2.99035	38.9558	4.33511e-10	6.25716e-09	PPRCHA0_1485	outer membrane usher protein CupB3	Outer membrane usher protein, PapC N-terminal domain, PapC C-terminal domain
PPRCHA0_0785	660	-3.7476	8.9652	38.953	4.34141e-10	6.25716e-09	PPRCHA0_0785	hypothetical protein	Protein of unknown function (DUF2589)
hasAp	618	5.14835	11.5967	38.8392	4.60204e-10	6.61719e-09	PPRCHA0_5304	heme acquisition protein HasAp	Heme-binding protein A (HasA)
PPRCHA0_1997	1023	-2.42504	5.31682	38.7809	4.74155e-10	6.80179e-09	PPRCHA0_1997	ApbE family protein	ApbE family
PPRCHA0_3092	1101	5.44915	-0.0795186	38.752	4.81224e-10	6.88702e-09	PPRCHA0_3092	glycosyltransferase%2C group 1 family	Glycosyltransferase Family 4, Glycosyl transferases group 1
PPRCHA0_0780	369	-3.07317	5.72269	38.6418	5.09172e-10	7.26998e-09	PPRCHA0_0780	glyoxalase family protein
xylY	489	4.43464	-0.676262	38.6095	5.17662e-10	7.37397e-09	PPRCHA0_3904	toluate 1%2C2-dioxygenase subunit beta	Ring hydroxylating beta subunit
fbpC	1065	4.5229	0.352294	38.5367	5.3733e-10	7.63633e-09	PPRCHA0_3047	iron(III) ABC transporter%2C ATP-binding protein	TOBE domain, ABC transporter
alg44	1170	3.88514	1.7747	38.5248	5.40624e-10	7.66532e-09	PPRCHA0_1030	alginate biosynthesis protein Alg44	PilZ domain, HlyD family secretion protein
PPRCHA0_4616	489	-2.59663	5.0751	38.4876	5.51025e-10	7.7947e-09	PPRCHA0_4616		GyrI-like small molecule binding domain
PPRCHA0_4153	633	5.90193	0.930338	38.4735	5.55012e-10	7.83297e-09	PPRCHA0_4153		LysE type translocator
metE	2289	3.90197	5.10494	38.4144	5.72094e-10	8.03694e-09	PPRCHA0_2444	5-methyltetrahydropteroyltriglutamate- homocysteine S-methyltransferase	Cobalamin-independent synthase, N-terminal domain, Cobalamin-independent synthase, Catalytic domain
PPRCHA0_3374	1092	4.04064	0.0355394	38.4149	5.71945e-10	8.03694e-09	PPRCHA0_3374		Protein of unknown function (DUF1176)
PPRCHA0_0083	288	-2.5216	9.03705	38.4063	5.7448e-10	8.05195e-09	PPRCHA0_0083	hypothetical protein	Protein of unknown function (DUF2782)
PPRCHA0_1427	531	4.45268	2.356	38.3197	6.00546e-10	8.38583e-09	PPRCHA0_1427	hypothetical protein	Domain of unknown function (DUF4142)
PPRCHA0_1153	345	-2.59484	7.55661	38.318	6.01046e-10	8.38583e-09	PPRCHA0_1153	hypothetical protein	NA
PPRCHA0_2941	1482	5.22203	-0.374666	38.3014	6.06185e-10	8.43826e-09	PPRCHA0_2941	amino acid permease%2C APC family	Amino acid permease
glpE	330	-2.48738	5.73765	38.2052	6.36825e-10	8.84462e-09	PPRCHA0_5551	thiosulfate sulfurtransferase	Rhodanese-like domain
PPRCHA0_0696	468	-2.64909	5.41914	38.193	6.40804e-10	8.85963e-09	PPRCHA0_0696	peptidase%2C A24 family	Type IV leader peptidase family
PPRCHA0_1170	378	-2.28328	6.03101	38.1962	6.39757e-10	8.85963e-09	PPRCHA0_1170	hypothetical protein	NA
PPRCHA0_0131	693	-2.12291	5.56059	38.102	6.71401e-10	9.2617e-09	PPRCHA0_0131	hypothetical protein	Bacterial transglutaminase-like cysteine proteinase BTLCP
oprB2	1374	2.56575	5.11446	38.0754	6.80629e-10	9.36784e-09	PPRCHA0_4861	carbohydrate-selective porin OprB	Carbohydrate-selective porin, OprB family
PPRCHA0_2966	891	4.12774	-0.0707256	37.8773	7.53372e-10	1.03457e-08	PPRCHA0_2966	MaoC-like protein	MaoC like domain
PPRCHA0_3543	678	6.27061	-0.280053	37.8634	7.58768e-10	1.03965e-08	PPRCHA0_3543		Family of unknown function (DUF1028)
PPRCHA0_5642	1950	3.34083	2.44273	37.8445	7.6615e-10	1.04741e-08	PPRCHA0_5642		4Fe-4S dicluster domain, Domain of unknown function (DUF3483), Cysteine-rich domain, Cysteine-rich domain
PPRCHA0_5017	783	-2.05268	9.25792	37.8282	7.72559e-10	1.05382e-08	PPRCHA0_5017		Cytochrome C1 family
PPRCHA0_2789	441	11.5229	4.91449	37.7507	8.03859e-10	1.09407e-08	PPRCHA0_2789	putative general secretion pathway protein C	Type II secretion system protein C
PPRCHA0_2863	648	4.10519	-0.469561	37.6202	8.59511e-10	1.16722e-08	PPRCHA0_2863	hypothetical protein
PPRCHA0_2037	1170	3.02194	1.23928	37.5791	8.77813e-10	1.18943e-08	PPRCHA0_2037	Major tail sheath protein	Phage tail sheath protein subtilisin-like domain, Phage tail sheath C-terminal domain
PPRCHA0_4186	741	2.18104	4.37625	37.5428	8.94271e-10	1.20905e-08	PPRCHA0_4186		short chain dehydrogenase
acsA_1	1956	-2.62205	10.11	37.503	9.12724e-10	1.23127e-08	PPRCHA0_4564	acetate-CoA ligase	AMP-binding enzyme C-terminal domain, Acetyl-coenzyme A synthetase N-terminus, AMP-binding enzyme
PPRCHA0_3036	3273	3.78364	1.62703	37.4159	9.54407e-10	1.27971e-08	PPRCHA0_3036	biotin carboxylase	Biotin carboxylase, N-terminal domain, Biotin carboxylase C-terminal domain, Carbamoyl-phosphate synthase L chain, ATP binding domain, Carboxyl transferase domain, Biotin-requiring enzyme
PPRCHA0_4603	726	3.65886	0.449817	37.4073	9.58614e-10	1.27971e-08	PPRCHA0_4603		short chain dehydrogenase
PPRCHA0_4935	714	4.64116	-0.709827	37.4063	9.59103e-10	1.27971e-08	PPRCHA0_4935		PAP2 superfamily
pltI	1014	-2.5637	5.61948	37.412	9.56334e-10	1.27971e-08	PPRCHA0_2833	putative membrane fusion protein	Biotin-lipoyl like, HlyD family secretion protein
PPRCHA0_2851	795	-4.02976	10.399	37.4065	9.59036e-10	1.27971e-08	PPRCHA0_2851	hypothetical protein
alr	1074	-2.70519	6.2932	37.3429	9.90816e-10	1.31915e-08	PPRCHA0_5944	alanine racemase	Alanine racemase, N-terminal domain, Alanine racemase, C-terminal domain
PPRCHA0_2894	1410	-2.13821	5.8118	37.3073	1.00907e-09	1.34052e-08	PPRCHA0_2894	transcriptional regulator%2C GntR family/aminotransferase%2C classes I and II	Bacterial regulatory proteins, gntR family, Aminotransferase class I and II
PPRCHA0_1462	1293	2.34343	4.23769	37.2542	1.03691e-09	1.37155e-08	PPRCHA0_1462	outer membrane porin%2C OprD family	outer membrane porin, OprD family
rpoZ	264	-1.90453	9.67238	37.2559	1.03602e-09	1.37155e-08	PPRCHA0_5970	DNA-directed RNA polymerase%2C omega subunit	RNA polymerase Rpb6
PPRCHA0_3184	768	5.77132	-1.42382	37.218	1.05637e-09	1.39427e-08	PPRCHA0_3184		Binding-protein-dependent transport system inner membrane component
PPRCHA0_0682	1668	-2.03327	7.49428	37.1987	1.06685e-09	1.40507e-08	PPRCHA0_0682	response regulator/GGDEF domain protein	Response regulator receiver domain, Diguanylate cyclase, GGDEF domain
PPRCHA0_2402	441	-2.39039	5.57578	37.1931	1.0699e-09	1.40606e-08	PPRCHA0_2402	transcriptional regulator%2C AsnC family	Winged helix-turn-helix DNA-binding, Lrp/AsnC ligand binding domain
PPRCHA0_3126	447	5.813	-0.162299	37.1488	1.0945e-09	1.4353e-08	PPRCHA0_3126
paaL	1647	3.51075	0.58115	37.1236	1.10871e-09	1.45083e-08	PPRCHA0_3147	putative phenylacetic acid permease PaaL	Sodium:solute symporter family
retS	2787	-2.43948	6.64351	36.9417	1.21717e-09	1.58934e-08	PPRCHA0_0671	sensor histidine kinase/response regulator RetS	Response regulator receiver domain, Response regulator receiver domain, Histidine kinase-, DNA gyrase B-, and HSP90-like ATPase, His Kinase A (phospho-acceptor) domain, 7TM diverse intracellular signalling, 7TMR-DISM extracellular 2
PPRCHA0_1257	195	-2.70193	5.93969	36.8918	1.24873e-09	1.62707e-08	PPRCHA0_1257	hypothetical protein
PPRCHA0_2247	1185	4.99959	-0.731379	36.8709	1.26218e-09	1.64111e-08	PPRCHA0_2247	hypothetical protein
codA	1257	3.14752	2.88129	36.8586	1.27013e-09	1.64444e-08	PPRCHA0_4076	cytosine deaminase	Amidohydrolase family
PPRCHA0_2301	504	3.32899	1.224	36.8603	1.26902e-09	1.64444e-08	PPRCHA0_2301	hypothetical protein	Putative inner membrane exporter, YdcZ
yciH	372	-2.31499	6.01041	36.7203	1.3635e-09	1.76159e-08	PPRCHA0_0685	putative translation initiation factor SUI1	Translation initiation factor SUI1
PPRCHA0_2152	552	-2.49389	4.68929	36.6491	1.41428e-09	1.82334e-08	PPRCHA0_2152	putative acetyltransferase	Acetyltransferase (GNAT) domain
PPRCHA0_2745	1953	4.21791	0.836009	36.5112	1.51791e-09	1.95283e-08	PPRCHA0_2745	oxidoreductase%2C FAD/FMN-binding/pyridine nucleotide-disulfide oxidoreductase	Pyridine nucleotide-disulphide oxidoreductase, NADH:flavin oxidoreductase / NADH oxidase family
PPRCHA0_5216	2919	-1.85241	7.92084	36.4537	1.56337e-09	2.00709e-08	PPRCHA0_5216		Domain of Unknown Function (DUF748), Domain of Unknown Function (DUF748), Domain of Unknown Function (DUF748)
PPRCHA0_1501	1182	12.7327	8.98873	36.4409	1.57366e-09	2.01607e-08	PPRCHA0_1501	acetyl-CoA C-acetyltransferase family protein	Thiolase, C-terminal domain, Thiolase, N-terminal domain
PPRCHA0_0972	2556	2.57564	2.21855	36.4271	1.58481e-09	2.0261e-08	PPRCHA0_0972	transcriptional regulator%2C LuxR family	Bacterial regulatory proteins, luxR family
PPRCHA0_3550	1362	2.90125	0.823799	36.3491	1.64952e-09	2.10443e-08	PPRCHA0_3550		Protein of unknown function (DUF1329)
nasA	1212	4.48689	2.09161	36.3304	1.66548e-09	2.12036e-08	PPRCHA0_1895	Nitrate transporter	Major Facilitator Superfamily
PPRCHA0_2706	1281	3.45302	0.556224	36.3209	1.67357e-09	2.12623e-08	PPRCHA0_2706	TRAP transporter%2C DctM subunit	Tripartite ATP-independent periplasmic transporter, DctM component
PPRCHA0_3710	1176	-3.48529	6.15752	36.2771	1.71167e-09	2.17013e-08	PPRCHA0_3710		Fatty acid hydroxylase superfamily, Polyketide cyclase / dehydrase and lipid transport
PPRCHA0_5703	816	-2.33234	5.25135	36.2673	1.72024e-09	2.17648e-08	PPRCHA0_5703		Bacterial extracellular solute-binding proteins, family 3
PPRCHA0_3519	831	6.10205	3.40599	36.2229	1.75993e-09	2.22209e-08	PPRCHA0_3519		ABC transporter
PPRCHA0_3476	1041	3.84383	2.80637	36.2179	1.76443e-09	2.22318e-08	PPRCHA0_3476		Bacterial extracellular solute-binding protein
PPRCHA0_3545	1317	4.43624	2.17638	36.2115	1.77021e-09	2.22587e-08	PPRCHA0_3545		Pyridine nucleotide-disulphide oxidoreductase
yhbH	306	-2.60459	11.394	36.2018	1.77904e-09	2.23238e-08	PPRCHA0_0922	putative sigma(54) modulation protein	Sigma 54 modulation protein / S30EA ribosomal protein
PPRCHA0_2539	891	2.86438	1.98515	36.1515	1.82555e-09	2.28605e-08	PPRCHA0_2539	transcriptional regulator%2C LysR family	Bacterial regulatory helix-turn-helix protein, lysR family, LysR substrate binding domain
xpt	573	-2.0226	7.34559	36.12	1.85531e-09	2.31857e-08	PPRCHA0_5940	xanthine phosphoribosyltransferase	Phosphoribosyl transferase domain
PPRCHA0_2057	1050	5.5318	3.75541	36.0997	1.87476e-09	2.33809e-08	PPRCHA0_2057	putative protein ORF5 in retron EC67	Phage portal protein
PPRCHA0_2235	720	4.19597	1.10184	36.0888	1.88527e-09	2.34402e-08	PPRCHA0_2235	amino acid ABC transporter%2C permease protein%2C 3-TM region%2C His/Glu/Gln/Arg/opine family	Binding-protein-dependent transport system inner membrane component
PPRCHA0_3448	468	-3.15671	6.99906	36.0868	1.88719e-09	2.34402e-08	PPRCHA0_3448		Nickel/cobalt transporter regulator
PPRCHA0_0477	1545	3.4895	1.46059	36.0687	1.90482e-09	2.36112e-08	PPRCHA0_0477	putative phenylalanine and histidine ammonia-lyase	Aromatic amino acid lyase
aroP_2	1401	-2.57066	6.5906	36.0464	1.92674e-09	2.38346e-08	PPRCHA0_0760	aromatic amino acid transport protein AroP	Amino acid permease
PPRCHA0_0327	984	-1.85091	5.98856	36.0408	1.9323e-09	2.38551e-08	PPRCHA0_0327	transcriptional regulator%2C AraC family	Arabinose-binding domain of AraC transcription regulator, N-term, Helix-turn-helix domain
hpaB	1563	3.80809	1.24279	36.024	1.94898e-09	2.40125e-08	PPRCHA0_3362	4-hydroxyphenylacetate 3-monooxygenase%2C oxygenase component	4-hydroxyphenylacetate 3-hydroxylase C terminal, 4-hydroxyphenylacetate 3-hydroxylase N terminal
PPRCHA0_3567	642	3.43371	0.12629	35.8646	2.1152e-09	2.60081e-08	PPRCHA0_3567		Binding-protein-dependent transport system inner membrane component
PPRCHA0_4202	771	3.95792	0.00904509	35.7634	2.22793e-09	2.73391e-08	PPRCHA0_4202		NLPA lipoprotein
ahpF	1566	2.76039	6.25848	35.7224	2.27533e-09	2.78648e-08	PPRCHA0_3401	alkyl hydroperoxide reductase%2C F subunit	Thioredoxin domain, Pyridine nucleotide-disulphide oxidoreductase
tonB6	717	5.32713	-1.30891	35.6762	2.32992e-09	2.84763e-08	PPRCHA0_2861	periplasmic energy transduction protein TonB6	TonB C terminal
PPRCHA0_2876	495	-2.99905	5.75819	35.6606	2.34869e-09	2.85913e-08	PPRCHA0_2876	hypothetical protein	Bacterial protein of unknown function (DUF934)
PPRCHA0_4490	540	-1.77764	6.98935	35.6623	2.34656e-09	2.85913e-08	PPRCHA0_4490		Uncharacterized protein conserved in bacteria (DUF2058)
PPRCHA0_3456	474	-2.61099	6.65874	35.6479	2.36408e-09	2.87214e-08	PPRCHA0_3456
PPRCHA0_1435	1122	6.36308	-1.6868	35.6302	2.38564e-09	2.89258e-08	PPRCHA0_1435	FAD dependent oxidoreductase	FAD dependent oxidoreductase
PPRCHA0_1045	225	-2.87102	7.26771	35.5948	2.42938e-09	2.93979e-08	PPRCHA0_1045	putative membrane protein	Putative inner membrane exporter, YdcZ
PPRCHA0_5668	2010	2.32839	6.9072	35.5891	2.43652e-09	2.9426e-08	PPRCHA0_5668		BCCT, betaine/carnitine/choline family transporter
mraY	1083	-2.08397	8.11562	35.5374	2.50199e-09	3.01572e-08	PPRCHA0_5003	phospho-N-acetylmuramoyl-pentapeptide- transferase	Phospho-N-acetylmuramoyl-pentapeptide-transferase signature 1, Glycosyl transferase family 4
PPRCHA0_5733	570	-3.3051	5.19502	35.5101	2.53726e-09	3.0522e-08	PPRCHA0_5733		Uncharacterized ACR, COG1678
PPRCHA0_4590	873	2.87966	1.30756	35.4802	2.57656e-09	3.09339e-08	PPRCHA0_4590		Carboxyltransferase domain, subdomain C and D
PPRCHA0_1386	762	5.71338	-1.13709	35.3159	2.80333e-09	3.35904e-08	PPRCHA0_1386	oxidoreductase%2C short chain dehydrogenase/reductase family	Enoyl-(Acyl carrier protein) reductase
PPRCHA0_4407	1359	3.8407	0.599434	35.2804	2.85487e-09	3.41411e-08	PPRCHA0_4407		Acyclic terpene utilisation family protein AtuA
PPRCHA0_0736	1566	4.12966	0.199802	35.2341	2.92355e-09	3.48942e-08	PPRCHA0_0736	ABC transporter%2C ATP-binding protein	ABC transporter, ABC transporter
PPRCHA0_4174	684	4.77117	-0.977877	35.2026	2.97129e-09	3.53949e-08	PPRCHA0_4174
PPRCHA0_0824	672	3.09664	2.10486	35.1903	2.99003e-09	3.55488e-08	PPRCHA0_0824	hypothetical protein	LUD domain
PPRCHA0_4327	435	-2.05042	6.07381	35.0897	3.1486e-09	3.73613e-08	PPRCHA0_4327		DoxX
PPRCHA0_3708	480	-3.13762	5.60176	35.0752	3.1721e-09	3.75672e-08	PPRCHA0_3708
mraZ	456	-1.93238	9.27639	35.055	3.20526e-09	3.78865e-08	PPRCHA0_5009	MraZ protein	MraZ protein, putative antitoxin-like, MraZ protein, putative antitoxin-like
xylZ	1014	4.16799	-0.65264	34.9628	3.3606e-09	3.95823e-08	PPRCHA0_3903	toluate 1%2C2-dioxygenase electron transfer component	Oxidoreductase FAD-binding domain, 2Fe-2S iron-sulfur cluster binding domain, Oxidoreductase NAD-binding domain
PPRCHA0_5223	216	-3.4955	7.54658	34.9622	3.36168e-09	3.95823e-08	PPRCHA0_5223		NA
phaC1	1683	-2.18493	6.70431	34.9087	3.45541e-09	4.06077e-08	PPRCHA0_0437	poly(3-hydroxyalkanoate) synthase 2	Poly-beta-hydroxybutyrate polymerase (PhaC) N-terminus
PPRCHA0_5955	363	-2.98523	5.14657	34.8464	3.56772e-09	4.18471e-08	PPRCHA0_5955	hypothetical protein	Protein of unknown function (DUF861)
PPRCHA0_2443	330	3.26583	0.914524	34.7861	3.67984e-09	4.30795e-08	PPRCHA0_2443	hypothetical protein
PPRCHA0_0692	558	-2.34872	5.9311	34.7753	3.70031e-09	4.32363e-08	PPRCHA0_0692	putative lipoprotein	Domain of unknown function (DUF4136)
PPRCHA0_3440	264	-2.64111	5.98493	34.7672	3.71589e-09	4.33355e-08	PPRCHA0_3440		Protein of unknown function (DUF1652)
PPRCHA0_2233	1242	6.2928	-0.920582	34.7555	3.73824e-09	4.35131e-08	PPRCHA0_2233	FAD dependent oxidoreductase	FAD dependent oxidoreductase
PPRCHA0_1142	1002	-1.79728	6.31136	34.7347	3.77832e-09	4.3856e-08	PPRCHA0_1142	response regulator/diguanylate cyclase domain protein	Diguanylate cyclase, GGDEF domain, Response regulator receiver domain
rppH	480	-1.75027	8.18075	34.7328	3.78205e-09	4.3856e-08	PPRCHA0_5804	RNA pyrophosphohydrolase	NUDIX domain
fpr_1	780	-1.95312	10.4487	34.7261	3.79506e-09	4.39235e-08	PPRCHA0_1264	ferredoxin-NADP(+) reductase	Oxidoreductase FAD-binding domain, Oxidoreductase NAD-binding domain
PPRCHA0_5924	324	-2.2283	10.0826	34.6746	3.89676e-09	4.50153e-08	PPRCHA0_5924	hypothetical protein	NA
PPRCHA0_5398	459	-2.20113	5.86768	34.6652	3.91563e-09	4.5148e-08	PPRCHA0_5398		Acetyltransferase (GNAT) family
argE_1	1164	13.2478	10.2343	34.5839	4.08269e-09	4.69856e-08	PPRCHA0_3542	acetylornithine deacetylase	Peptidase dimerisation domain, Peptidase family M20/M25/M40
pgaC	1350	-2.66556	6.03743	34.5737	4.1041e-09	4.71431e-08	PPRCHA0_0166	biofilm PGA synthesis N-glycosyltransferase PgaC	Glycosyl transferase family 2
PPRCHA0_5345	210	-2.4127	5.55017	34.5332	4.1904e-09	4.80441e-08	PPRCHA0_5345		Protein of unknown function (DUF2788)
PPRCHA0_5682	2124	-1.96491	7.92845	34.5279	4.20179e-09	4.80846e-08	PPRCHA0_5682		EAL domain, PAS fold, Diguanylate cyclase, GGDEF domain, Response regulator receiver domain
PPRCHA0_0505	1257	3.41671	0.259658	34.5227	4.21301e-09	4.81228e-08	PPRCHA0_0505	pyridine nucleotide-disulfide oxidoreductase	Pyridine nucleotide-disulphide oxidoreductase
PPRCHA0_2752	1404	3.19497	1.40672	34.5174	4.22457e-09	4.81648e-08	PPRCHA0_2752	amino acid transporter%2C AAT family	Amino acid permease
PPRCHA0_0489	945	3.30106	0.76526	34.4929	4.27809e-09	4.86842e-08	PPRCHA0_0489	putative lipoprotein	NA
PPRCHA0_5112	1296	-2.56104	9.30649	34.4481	4.37772e-09	4.97253e-08	PPRCHA0_5112
PPRCHA0_4304	951	3.68804	0.108154	34.4151	4.45252e-09	5.04812e-08	PPRCHA0_4304		Bacterial regulatory helix-turn-helix protein, lysR family, LysR substrate binding domain
amn	1464	-1.7845	7.01675	34.3496	4.60488e-09	5.20155e-08	PPRCHA0_5347	AMP nucleosidase	Phosphorylase superfamily, Bacterial AMP nucleoside phosphorylase N-terminus
PPRCHA0_5870	1185	-3.32177	4.68675	34.3522	4.59872e-09	5.20155e-08	PPRCHA0_5870	ubiquinone biosynthesis hydroxylase%2C UbiH/UbiF/VisC/COQ6 family protein	FAD binding domain
PPRCHA0_3650	906	2.70268	1.288	34.3072	4.70631e-09	5.30632e-08	PPRCHA0_3650		LysR substrate binding domain, Bacterial regulatory helix-turn-helix protein, lysR family
PPRCHA0_1780	771	-2.02172	7.15769	34.2975	4.72988e-09	5.31329e-08	PPRCHA0_1780	hypothetical protein
PPRCHA0_3312	969	-2.3363	5.7732	34.3001	4.72357e-09	5.31329e-08	PPRCHA0_3312		GAF domain, Diguanylate cyclase, GGDEF domain
PPRCHA0_3249	1671	3.51141	4.77225	34.2541	4.83651e-09	5.4231e-08	PPRCHA0_3249	sensor histidine kinase/response regulator	His Kinase A (phospho-acceptor) domain, Response regulator receiver domain, Histidine kinase-, DNA gyrase B-, and HSP90-like ATPase
PPRCHA0_1712	1143	2.23078	5.04216	34.2308	4.89488e-09	5.4785e-08	PPRCHA0_1712	hypothetical protein
pchD	1668	4.18291	5.69151	34.2234	4.91352e-09	5.48931e-08	PPRCHA0_3513	salicyl-AMP ligase	AMP-binding enzyme C-terminal domain, AMP-binding enzyme
PPRCHA0_2649	438	-2.62061	5.99645	34.1392	5.13076e-09	5.72155e-08	PPRCHA0_2649	hypothetical protein	Protein of unknown function (DUF3995)
PPRCHA0_0214	1617	2.96308	1.80498	34.1209	5.17909e-09	5.76492e-08	PPRCHA0_0214	sulfatase domain protein	Sulfatase
PPRCHA0_4857	231	-2.95937	4.49355	34.0876	5.26872e-09	5.85403e-08	PPRCHA0_4857		DNA-binding protein VF530
PPRCHA0_5262	306	-2.49701	6.972	34.0611	5.34087e-09	5.92342e-08	PPRCHA0_5262		NA
thyA	972	2.06176	6.17389	34.0413	5.39544e-09	5.9731e-08	PPRCHA0_5799	thymidylate synthase	Thymidylate synthase
prnC	1704	-3.03426	6.941	33.974	5.58528e-09	6.17208e-08	PPRCHA0_3623	halogenase PrnC	Tryptophan halogenase, Tryptophan halogenase
thrB	951	-2.3272	7.88247	33.8975	5.8093e-09	6.40806e-08	PPRCHA0_0082	homoserine kinase	Phosphotransferase enzyme family
PPRCHA0_0666	546	3.42412	0.720778	33.8668	5.90168e-09	6.49823e-08	PPRCHA0_0666	Hypothetical protein	Cysteine-rich CPCC
pvdO	894	4.25948	5.88814	33.8579	5.92878e-09	6.51633e-08	PPRCHA0_4131	chromophore maturation protein PvdO	Sulfatase-modifying factor enzyme 1
oprO	1335	3.66009	4.08614	33.7673	6.21138e-09	6.7903e-08	PPRCHA0_1558	outer membrane porin OprO	Phosphate-selective porin O and P
PPRCHA0_5317	1053	4.1165	2.13579	33.7678	6.20998e-09	6.7903e-08	PPRCHA0_5317		Oxidoreductase family, NAD-binding Rossmann fold, Oxidoreductase family, C-terminal alpha/beta domain
PPRCHA0_1824	714	-2.29989	6.31355	33.7718	6.19701e-09	6.7903e-08	PPRCHA0_1824	transcriptional regulator%2C GntR family/UbiC transcription regulator-associated domain protein	UTRA domain, Bacterial regulatory proteins, gntR family
PPRCHA0_0796	162	-2.93715	5.92923	33.687	6.47304e-09	7.06371e-08	PPRCHA0_0796	hypothetical protein	NA
PPRCHA0_0067	204	-2.99094	4.34448	33.669	6.53336e-09	7.11682e-08	PPRCHA0_0067	hypothetical protein	Protein of unknown function (DUF2909)
PPRCHA0_5100	1464	3.77619	-0.273534	33.627	6.67588e-09	7.25913e-08	PPRCHA0_5100		Amidase
PPRCHA0_0144	1071	4.02704	4.49349	33.5901	6.8039e-09	7.38519e-08	PPRCHA0_0144	auxiliary transport protein%2C membrane fusion protein family	Barrel-sandwich domain of CusB or HlyD membrane-fusion
PPRCHA0_0950	1281	2.54341	2.78827	33.5578	6.91756e-09	7.49525e-08	PPRCHA0_0950	glycosyltransferase%2C group 1 family	Glycosyltransferase Family 4, Glycosyl transferases group 1
PPRCHA0_5659	1161	4.13893	0.770949	33.5453	6.96225e-09	7.53032e-08	PPRCHA0_5659	gamma-butyrobetaine dioxygenase	Taurine catabolism dioxygenase TauD, TfdA family, Protein of unknown function (DUF971)
fadD_1	1704	3.18214	4.25058	33.5316	7.01164e-09	7.57034e-08	PPRCHA0_2968	long-chain-fatty-acid-CoA ligase	AMP-binding enzyme C-terminal domain, AMP-binding enzyme
PPRCHA0_2291	375	4.61546	-0.713672	33.5146	7.07329e-09	7.62343e-08	PPRCHA0_2291	hypothetical protein
pvdI	11148	5.1259	8.66491	33.4634	7.26159e-09	7.8126e-08	PPRCHA0_4137	non-ribosomal peptide synthetase PvdI	AMP-binding enzyme C-terminal domain, AMP-binding enzyme C-terminal domain, AMP-binding enzyme C-terminal domain, Phosphopantetheine attachment site, Phosphopantetheine attachment site, Phosphopantetheine attachment site, Condensation domain, Condensation domain, Condensation domain, Condensation domain, AMP-binding enzyme, AMP-binding enzyme, AMP-binding enzyme
PPRCHA0_2852	642	-2.90069	7.68033	33.4301	7.38717e-09	7.93374e-08	PPRCHA0_2852	hypothetical protein	Protein of unknown function (DUF998)
mntA	666	4.51805	-0.504498	33.3878	7.5495e-09	8.08061e-08	PPRCHA0_6087	manganese(II)/zinc(II) ABC transporter%2C ATP-binding protein	ABC transporter
PPRCHA0_3738	915	5.55041	-1.54054	33.3876	7.55037e-09	8.08061e-08	PPRCHA0_3738		Diguanylate cyclase, GGDEF domain
PPRCHA0_2477	615	4.49919	-0.302445	33.3354	7.7557e-09	8.28585e-08	PPRCHA0_2477	translocator protein%2C LysE family	LysE type translocator
PPRCHA0_2448	882	2.74622	2.09026	33.2926	7.92854e-09	8.45572e-08	PPRCHA0_2448	hypothetical protein	Alpha/beta hydrolase family
iolL	822	7.36926	1.73616	33.22	8.22997e-09	8.7619e-08	PPRCHA0_2631	putative inosose isomerase	Xylose isomerase-like TIM barrel
tpx	501	-2.06562	6.5608	33.1323	8.60958e-09	9.15012e-08	PPRCHA0_2883	thiol peroxidase	Redoxin
glsA	909	3.241	3.56933	33.0785	8.85106e-09	9.39042e-08	PPRCHA0_3168	glutaminase A	Glutaminase
PPRCHA0_2594	2073	6.19583	1.59898	33.0507	8.97855e-09	9.50917e-08	PPRCHA0_2594	glycine betaine transport ATP-binding protein OpuAA	Binding-protein-dependent transport system inner membrane component, ABC transporter
PPRCHA0_3526	915	3.77083	0.403625	33.0339	9.05676e-09	9.57541e-08	PPRCHA0_3526		LysR substrate binding domain, Bacterial regulatory helix-turn-helix protein, lysR family
lipB	648	-2.04889	7.59756	32.9928	9.25002e-09	9.76285e-08	PPRCHA0_5369	lipoate-protein ligase B	Biotin/lipoate A/B protein ligase family
PPRCHA0_1401	1206	5.45555	0.06279	32.9849	9.28764e-09	9.78565e-08	PPRCHA0_1401	acyl-CoA dehydrogenase family protein	Acyl-CoA dehydrogenase, middle domain, Acyl-CoA dehydrogenase, C-terminal domain, Acyl-CoA dehydrogenase, N-terminal domain
PPRCHA0_2353	1494	4.86684	-0.350611	32.9641	9.38782e-09	9.87418e-08	PPRCHA0_2353	drug resistance transporter%2C EmrB/QacA family	Major Facilitator Superfamily
hpaA	930	2.65135	2.81925	32.9431	9.48945e-09	9.96392e-08	PPRCHA0_3375	4-hydroxyphenylacetate catabolism regulatory protein HpaA	Helix-turn-helix domain, AraC-like ligand binding domain
PPRCHA0_0336	837	4.33386	-0.841664	32.9129	9.63815e-09	1.01027e-07	PPRCHA0_0336	polyamine/opine/phosphonate ABC transporter%2C POPT family%2C permease protein	Binding-protein-dependent transport system inner membrane component
PPRCHA0_1666	1698	-2.0232	7.06828	32.8805	9.79989e-09	1.02546e-07	PPRCHA0_1666	response regulator	Stage II sporulation protein E (SpoIIE), Histidine kinase-like ATPase domain, Response regulator receiver domain
ssuB	807	3.08464	4.08407	32.8724	9.84128e-09	1.02804e-07	PPRCHA0_5838	aliphatic sulfonates ABC transporter%2C ATP-binding protein	ABC transporter
pctA_2	1881	-2.21739	9.04666	32.8453	9.97946e-09	1.04069e-07	PPRCHA0_0129	chemotactic transducer PctA	Methyl-accepting chemotaxis protein (MCP) signalling domain, Cache domain, HAMP domain
PPRCHA0_2198	1104	2.53099	3.66683	32.8384	1.00144e-08	1.04256e-07	PPRCHA0_2198	(R%2CR)-butanediol dehydrogenase	Alcohol dehydrogenase GroES-associated, Zinc-binding dehydrogenase, Alcohol dehydrogenase GroES-like domain
PPRCHA0_3500	510	3.81574	3.61523	32.7659	1.03954e-08	1.08038e-07	PPRCHA0_3500		Sigma-70, region 4, Sigma-70 region 2
hasF	1338	3.51219	5.18585	32.7329	1.05731e-08	1.09577e-07	PPRCHA0_5301	type 1 secretion system outer membrane protein HasF	Outer membrane efflux protein, Outer membrane efflux protein
kynU	1251	-3.10529	6.27419	32.7318	1.05793e-08	1.09577e-07	PPRCHA0_0766	kynureninase	Aminotransferase class-V
PPRCHA0_3709	11100	-2.29786	8.88384	32.7138	1.06777e-08	1.10409e-07	PPRCHA0_3709		Possible hemagglutinin (DUF637), haemagglutination activity domain, Haemagluttinin repeat, Haemagluttinin repeat, Haemagluttinin repeat, Haemagluttinin repeat, Haemagluttinin repeat, Haemagluttinin repeat, Haemagluttinin repeat, Haemagluttinin repeat, Haemagluttinin repeat, Haemagluttinin repeat, Haemagluttinin repeat, Haemagluttinin repeat, Haemagluttinin repeat, Haemagluttinin repeat, Haemaglut…
PPRCHA0_2274	918	3.84999	1.02685	32.6493	1.10379e-08	1.1394e-07	PPRCHA0_2274	putative iron compound ABC transporter%2C iron compound-binding protein	Periplasmic binding protein
PPRCHA0_0248	1200	5.52984	5.06296	32.6238	1.11836e-08	1.1525e-07	PPRCHA0_0248	acyl-CoA dehydrogenase domain protein	Acyl-CoA dehydrogenase, N-terminal domain, Acyl-CoA dehydrogenase, C-terminal domain
PPRCHA0_2787	612	4.94603	-1.03808	32.5392	1.16815e-08	1.20178e-07	PPRCHA0_2787	putative general secretion pathway protein J	Prokaryotic N-terminal methylation motif, Type II secretion system (T2SS), protein J
PPRCHA0_3169	1788	4.26448	-0.120603	32.5196	1.17995e-08	1.20811e-07	PPRCHA0_3169		ABC transporter, Oligopeptide/dipeptide transporter, C-terminal region, Oligopeptide/dipeptide transporter, C-terminal region, ABC transporter
PPRCHA0_3792	387	-2.18941	7.20504	32.5239	1.17736e-08	1.20811e-07	PPRCHA0_3792		NA
PPRCHA0_5738	420	-2.08978	7.34589	32.5192	1.18023e-08	1.20811e-07	PPRCHA0_5738		TM2 domain, TM2 domain
PPRCHA0_5108	2889	2.56282	3.76393	32.5094	1.18619e-08	1.21217e-07	PPRCHA0_5108		Domain of unknown function (DUF927)
PPRCHA0_1332	876	3.02657	1.3615	32.44	1.22933e-08	1.25416e-07	PPRCHA0_1332	transcriptional regulator%2C LysR family	LysR substrate binding domain, Bacterial regulatory helix-turn-helix protein, lysR family
PPRCHA0_1858	270	-3.12826	6.29699	32.4257	1.23837e-08	1.26128e-07	PPRCHA0_1858	hypothetical protein
PPRCHA0_1408	2469	3.56301	2.21463	32.4171	1.24386e-08	1.26153e-07	PPRCHA0_1408	TonB-dependent outermembrane receptor	TonB-dependent Receptor Plug Domain, TonB dependent receptor
PPRCHA0_3093	1371	3.95895	0.782951	32.4154	1.24497e-08	1.26153e-07	PPRCHA0_3093	O-antigen polymerase family protein	O-Antigen ligase
phlG	885	-2.46571	7.35966	32.4124	1.24687e-08	1.26153e-07	PPRCHA0_5856	2%2C4-diacetylphloroglucinol specific hydrolase PhlG	NA
PPRCHA0_1322	306	-2.0218	6.16717	32.4155	1.24487e-08	1.26153e-07	PPRCHA0_1322	hypothetical protein	Protein of unknown function (DUF2288)
PPRCHA0_1409	960	3.44343	1.15321	32.3242	1.30475e-08	1.31791e-07	PPRCHA0_1409	alkanesulfonate ABC transporter%2C periplasmic substrate-binding protein	NMT1/THI5 like
PPRCHA0_0176	561	-2.58774	4.38468	32.2083	1.38497e-08	1.39662e-07	PPRCHA0_0176	putative conserved hypothetical protein TIGR00481	Phosphatidylethanolamine-binding protein
PPRCHA0_4741	360	-1.98037	6.51634	32.1985	1.39202e-08	1.40142e-07	PPRCHA0_4741		NA
PPRCHA0_3095	1137	4.0342	0.676021	32.1622	1.41821e-08	1.42544e-07	PPRCHA0_3095	glycosyltransferase%2C group 2 family	Glycosyl transferase family 2
PPRCHA0_2809	213	-2.65956	4.93647	32.1478	1.42877e-08	1.4337e-07	PPRCHA0_2809	hypothetical protein	Domain of unknown function (DUF4287)
praB	507	4.98813	6.84761	32.039	1.51108e-08	1.5138e-07	PPRCHA0_2962	protein activator of alkane oxidation PraB
PPRCHA0_3533	162	5.27674	-1.11088	32.0318	1.51666e-08	1.51443e-07	PPRCHA0_3533		NA
gabD	1443	-2.15577	8.50406	32.0342	1.51478e-08	1.51443e-07	PPRCHA0_0189	succinate-semialdehyde dehydrogenase	Aldehyde dehydrogenase family
nagA	1107	3.41129	0.587049	32.0223	1.52411e-08	1.51764e-07	PPRCHA0_1088	N-acetylglucosamine-6-phosphate deacetylase	Amidohydrolase family
ybaK	471	-2.06504	5.55001	32.0214	1.52485e-08	1.51764e-07	PPRCHA0_4812	Cys-tRNA[Pro] and Cys-tRNA[Cys] deacylase YbaK	Aminoacyl-tRNA editing domain
PPRCHA0_1384	882	3.04481	2.05095	32.0145	1.53024e-08	1.52054e-07	PPRCHA0_1384	polysaccharide deacetylase family protein	Polysaccharide deacetylase
PPRCHA0_3426	159	-3.07648	9.53207	32.0102	1.53366e-08	1.52146e-07	PPRCHA0_3426		NA
PPRCHA0_5147	495	-2.30307	4.62649	31.9216	1.60521e-08	1.58986e-07	PPRCHA0_5147		YjgF/chorismate_mutase-like, putative endoribonuclease
argB	906	-1.74087	7.22238	31.9112	1.61386e-08	1.59584e-07	PPRCHA0_5963	acetylglutamate kinase	Amino acid kinase family
PPRCHA0_0568	1416	-1.7536	6.86698	31.9038	1.62004e-08	1.59936e-07	PPRCHA0_0568	N-acetylmuramoyl-L-alanine amidase	LysM domain, AMIN domain, N-acetylmuramoyl-L-alanine amidase
PPRCHA0_5644	531	3.5165	2.20117	31.8979	1.62493e-08	1.60161e-07	PPRCHA0_5644
hemC	942	-1.86405	7.51481	31.894	1.62819e-08	1.60223e-07	PPRCHA0_5909	hydroxymethylbilane synthase	Porphobilinogen deaminase, dipyromethane cofactor binding domain, Porphobilinogen deaminase, C-terminal domain
PPRCHA0_1891	2718	4.32796	4.49297	31.8455	1.66933e-08	1.64008e-07	PPRCHA0_1891	nitrate reductase NasA	Molybdopterin oxidoreductase Fe4S4 domain, BFD-like [2Fe-2S] binding domain, Molybdopterin oxidoreductase, Molydopterin dinucleotide binding domain
PPRCHA0_2046	444	5.30509	1.36353	31.8367	1.6769e-08	1.64487e-07	PPRCHA0_2046	phage P2 LysB-like protein LysB
PPRCHA0_1543	939	-1.77668	6.1943	31.8006	1.7084e-08	1.67308e-07	PPRCHA0_1543	beta-hydroxylase%2C aspartyl/asparaginyl family	Aspartyl/Asparaginyl beta-hydroxylase
dppA2	1602	2.61467	3.35886	31.7955	1.71288e-08	1.67479e-07	PPRCHA0_0887	dipeptide ABC transporter%2C periplasmic dipeptide-binding protein DppA 2	Bacterial extracellular solute-binding proteins, family 5 Middle
fepB	903	4.71691	3.19783	31.788	1.71952e-08	1.67622e-07	PPRCHA0_3641	ferric enterobactin ABC transporter%2C periplasmic ferric enterobactin-binding protein FepB	Periplasmic binding protein
dusA	939	-1.83548	6.73683	31.7858	1.72147e-08	1.67622e-07	PPRCHA0_2015	tRNA dihydrouridine synthase A	Dihydrouridine synthase (Dus)
PPRCHA0_5966	369	-1.88213	7.83355	31.7846	1.72257e-08	1.67622e-07	PPRCHA0_5966	hypothetical protein	Domain of unknown function (DUF4870)
yneI	1392	4.59574	1.16313	31.7349	1.76721e-08	1.71692e-07	PPRCHA0_3876	succinate semialdehyde dehydrogenase%2C NAD+-dependent	Aldehyde dehydrogenase family
sbcC	3645	2.39273	4.37971	31.7096	1.79036e-08	1.73665e-07	PPRCHA0_2771	exonuclease SbcCD%2C C subunit	Putative exonuclease SbcCD, C subunit, AAA domain
PPRCHA0_2807	1575	2.99465	1.20027	31.6157	1.87908e-08	1.81982e-07	PPRCHA0_2807	carbohydrate kinase%2C FGGY family	FGGY family of carbohydrate kinases, N-terminal domain, FGGY family of carbohydrate kinases, C-terminal domain
PPRCHA0_5776	1197	2.65298	3.99713	31.5972	1.89706e-08	1.83432e-07	PPRCHA0_5776	methyltransferase small domain protein	S-adenosylmethionine-dependent methyltransferase
PPRCHA0_0469	1197	3.42997	1.30327	31.5321	1.96168e-08	1.89382e-07	PPRCHA0_0469	putative 3-oxoacyl-[acyl-carrier-protein] synthase	Beta-ketoacyl synthase, C-terminal domain, Beta-ketoacyl synthase, N-terminal domain
PPRCHA0_6084	378	3.48592	0.31007	31.5147	1.97933e-08	1.90483e-07	PPRCHA0_6084	hypothetical protein
hisI1	393	-1.94267	6.78638	31.5171	1.97694e-08	1.90483e-07	PPRCHA0_0429	phosphoribosyl-AMP cyclohydrolase 1	Phosphoribosyl-AMP cyclohydrolase
PPRCHA0_0027	558	-2.52227	6.37029	31.4875	2.0073e-08	1.92872e-07	PPRCHA0_0027	Sua5/YciO/YrdC/YwlC family protein	Telomere recombination
PPRCHA0_2045	453	2.5245	1.38888	31.4745	2.02073e-08	1.93857e-07	PPRCHA0_2045	R: tail completion protein R	P2 phage tail completion protein R (GpR)
fusBCD	2208	4.51602	1.0943	31.4166	2.08199e-08	1.9942e-07	PPRCHA0_1013	fusaric acid resistance protein FusBCD	Fusaric acid resistance protein family
PPRCHA0_1512	1185	4.85961	0.622245	31.3999	2.09997e-08	2.00828e-07	PPRCHA0_1512	transporter%2C major facilitator family	Major Facilitator Superfamily
PPRCHA0_5282	369	-2.61474	4.86924	31.3869	2.11405e-08	2.01859e-07	PPRCHA0_5282		PilZ domain
PPRCHA0_1150	327	-1.97312	6.45802	31.3534	2.15087e-08	2.05054e-07	PPRCHA0_1150	putative lipoprotein
PPRCHA0_5791	1134	3.7673	-0.224183	31.3428	2.16264e-08	2.05574e-07	PPRCHA0_5791	FAD dependent oxidoreductase%2C TIGR03364 family	FAD dependent oxidoreductase
sodB	597	-1.81116	10.2052	31.3424	2.16305e-08	2.05574e-07	PPRCHA0_4772	superoxide dismutase%2C Fe	Iron/manganese superoxide dismutases, C-terminal domain, Iron/manganese superoxide dismutases, alpha-hairpin domain
PPRCHA0_1428	909	3.57851	4.88423	31.2775	2.23658e-08	2.12232e-07	PPRCHA0_1428	oxidoreductase%2C short chain dehydrogenase/reductase family	Enoyl-(Acyl carrier protein) reductase
PPRCHA0_3789	1302	2.62933	3.54072	31.2587	2.25834e-08	2.13965e-07	PPRCHA0_3789		Terminase-like family, Terminase RNaseH-like domain
pedD	660	3.69086	0.0541041	31.2043	2.32255e-08	2.19708e-07	PPRCHA0_2252	pentapeptide repeat protein PedD	Pentapeptide repeats (8 copies), Pentapeptide repeats (8 copies), Pentapeptide repeats (8 copies)
phhB	357	-1.94625	8.37897	31.148	2.3909e-08	2.25824e-07	PPRCHA0_1631	4a-hydroxytetrahydrobiopterin dehydratase	Pterin 4 alpha carbinolamine dehydratase
PPRCHA0_3389	900	4.29922	-0.259971	31.1439	2.39596e-08	2.25952e-07	PPRCHA0_3389		Bacterial regulatory helix-turn-helix protein, lysR family, LysR substrate binding domain
murF	1368	-1.85138	6.84646	31.1384	2.4027e-08	2.26238e-07	PPRCHA0_5004	UDP-N-acetylmuramoyl-tripeptide-D-alanyl-D- alanine ligase	Mur ligase middle domain, Mur ligase family, catalytic domain, Mur ligase family, glutamate ligase domain
PPRCHA0_3648	543	4.77191	0.875311	31.0889	2.46475e-08	2.31724e-07	PPRCHA0_3648
PPRCHA0_0970	1791	2.34079	3.19233	30.9567	2.63852e-08	2.47381e-07	PPRCHA0_0970	lipoprotein%2C DUF1302 family	Protein of unknown function (DUF1302)
PPRCHA0_4240	540	-2.08702	5.15451	30.9561	2.63937e-08	2.47381e-07	PPRCHA0_4240		Exonuclease
atsR	1023	3.17157	3.11424	30.9373	2.66507e-08	2.49406e-07	PPRCHA0_0211	sulfate ester ABC transporter%2C periplasmic sulfate ester-binding protein AtsR	NMT1/THI5 like
PPRCHA0_2043	573	4.54983	-1.27437	30.9296	2.67564e-08	2.49846e-07	PPRCHA0_2043	putative baseplate	Type VI secretion system, phage-baseplate injector
PPRCHA0_0624	300	-2.1506	5.89316	30.9279	2.67794e-08	2.49846e-07	PPRCHA0_0624	phosphate starvation-inducible protein PsiF	psiF repeat, psiF repeat
exbB4	711	4.72353	-0.708472	30.9225	2.68541e-08	2.50161e-07	PPRCHA0_3735	TonB system transport protein ExbB4	MotA/TolQ/ExbB proton channel family
ccpA_1	996	-3.44081	5.08034	30.8743	2.75287e-08	2.56055e-07	PPRCHA0_3330	cytochrome c551 peroxidase	Cytochrome c, Di-haem cytochrome c peroxidase
metQ1	810	4.65923	2.65488	30.8661	2.76456e-08	2.56751e-07	PPRCHA0_0246	D-methionine ABC transporter%2C periplasmic methionine-binding lipoprotein MetQ	NLPA lipoprotein
PPRCHA0_4593	759	2.98818	1.30666	30.8523	2.7843e-08	2.58192e-07	PPRCHA0_4593		LamB/YcsF family
PPRCHA0_0693	2019	-2.76122	7.57036	30.8326	2.81271e-08	2.60431e-07	PPRCHA0_0693	hypothetical protein	Putative Tad-like Flp pilus-assembly
kdpD_2	2694	2.7106	2.2552	30.8077	2.84908e-08	2.634e-07	PPRCHA0_4612	sensor histidine kinase KdpD	Osmosensitive K+ channel His kinase sensor domain, GAF domain, His Kinase A (phospho-acceptor) domain, Histidine kinase-, DNA gyrase B-, and HSP90-like ATPase, Domain of unknown function (DUF4118), Universal stress protein family
PPRCHA0_4316	276	-2.74294	7.56395	30.8005	2.85969e-08	2.63981e-07	PPRCHA0_4316		NA
modA	768	5.12141	6.1313	30.76	2.91995e-08	2.69137e-07	PPRCHA0_3419	molybdate ABC transporter%2C periplasmic molybdate-binding protein	Bacterial extracellular solute-binding protein
fumC_2	1386	4.1161	5.43056	30.7227	2.97656e-08	2.73942e-07	PPRCHA0_2162	fumarate hydratase%2C class II	Fumarase C C-terminus, Lyase
PPRCHA0_1407	498	6.0697	0.436679	30.7056	3.00294e-08	2.75954e-07	PPRCHA0_1407	endoribonuclease L-PSP family protein	Endoribonuclease L-PSP
PPRCHA0_2055	879	3.21611	0.476067	30.6926	3.02315e-08	2.76979e-07	PPRCHA0_2055	Presumed capsid-scaffolding protein	Phage capsid scaffolding protein (GPO) serine peptidase
PPRCHA0_2987	381	-2.63547	5.65024	30.6932	3.02224e-08	2.76979e-07	PPRCHA0_2987	endoribonuclease L-PSP family protein	Endoribonuclease L-PSP
msuD	1140	5.48525	4.1905	30.6647	3.06691e-08	2.80567e-07	PPRCHA0_4193	methanesulfonate sulfonatase MsuD	Luciferase-like monooxygenase
styD	1488	2.99432	1.59488	30.5918	3.18431e-08	2.90872e-07	PPRCHA0_3223	phenylacetaldehyde dehydrogenase	Aldehyde dehydrogenase family
prnA	1614	-2.47123	7.52971	30.5834	3.1982e-08	2.91704e-07	PPRCHA0_3621	tryptophan halogenase PrnA	Tryptophan halogenase
PPRCHA0_2537	1107	3.10229	2.58682	30.567	3.22528e-08	2.93503e-07	PPRCHA0_2537	hypothetical protein	DNA alkylation repair enzyme
PPRCHA0_3862	522	3.72907	0.240027	30.5657	3.22753e-08	2.93503e-07	PPRCHA0_3862		Calcium/calmodulin dependent protein kinase II association domain
actP	1659	-2.3028	8.54274	30.5516	3.25105e-08	2.95203e-07	PPRCHA0_1734	cation/acetate symporter ActP	Sodium:solute symporter family
PPRCHA0_2501	537	-1.92549	6.46596	30.5473	3.25824e-08	2.95417e-07	PPRCHA0_2501	hypothetical protein	Domain of unknown function (DUF4174)
PPRCHA0_5511	432	-2.35639	5.57025	30.5213	3.30224e-08	2.9852e-07	PPRCHA0_5511		Uncharacterised protein family (UPF0093)
ppx	1503	-1.78959	6.71008	30.5241	3.29746e-08	2.9852e-07	PPRCHA0_5890	exopolyphosphatase	Ppx/GppA phosphatase family
PPRCHA0_4143	1827	3.56067	4.16684	30.5028	3.33388e-08	3.00936e-07	PPRCHA0_4143		Glycosyl hydrolases family 15
PPRCHA0_3178	1908	4.14723	0.180891	30.4839	3.36647e-08	3.03429e-07	PPRCHA0_3178		ABC transporter transmembrane region, ABC transporter
puuC	1491	3.50721	4.56515	30.4482	3.42899e-08	3.08609e-07	PPRCHA0_2380	putative gamma-glutamyl-gamma-aminobutyraldehyde dehydrogenase PuuC	Aldehyde dehydrogenase family
PPRCHA0_5880	966	-2.03203	5.06871	30.428	3.46488e-08	3.11381e-07	PPRCHA0_5880	auxiliary transport protein%2C membrane fusion protein family	HlyD family secretion protein, Biotin-lipoyl like
PPRCHA0_6092	1335	5.46829	-1.30474	30.3907	3.53215e-08	3.1696e-07	PPRCHA0_6092	putative dihydroorotase	Amidohydrolase family
PPRCHA0_0145	1482	2.90032	5.04754	30.3467	3.61325e-08	3.23762e-07	PPRCHA0_0145	efflux transporter%2C outer membrane factor lipoprotein%2C NodT family	Outer membrane efflux protein, Outer membrane efflux protein
PPRCHA0_4959	921	9.33326	9.92671	30.32	3.66328e-08	3.27285e-07	PPRCHA0_4959		Bacterial regulatory helix-turn-helix protein, lysR family, LysR substrate binding domain
PPRCHA0_0654	495	-2.70044	5.06341	30.3219	3.65969e-08	3.27285e-07	PPRCHA0_0654	hypothetical protein	Copper chaperone PCu(A)C
rebB_1	315	-3.67195	9.32799	30.2683	3.76225e-08	3.35637e-07	PPRCHA0_0187	RebB protein	Killing trait
PPRCHA0_0143	1545	3.06812	5.6447	30.2539	3.79021e-08	3.37638e-07	PPRCHA0_0143	transporter%2C major facilitator family	Major Facilitator Superfamily
PPRCHA0_3724	1743	3.24742	0.17883	30.2107	3.87574e-08	3.44754e-07	PPRCHA0_3724		Amidohydrolase family
PPRCHA0_3179	1158	3.75539	0.489762	30.2016	3.89387e-08	3.45864e-07	PPRCHA0_3179		Luciferase-like monooxygenase
PPRCHA0_0759	1209	4.521	2.05443	30.1744	3.94897e-08	3.50249e-07	PPRCHA0_0759	benzoate transporter family protein	Benzoate membrane transport protein
pasA	525	-1.76773	6.12731	30.1499	3.99913e-08	3.54184e-07	PPRCHA0_1983	PasA protein	NA
PPRCHA0_5043	630	-2.42647	4.72754	30.1189	4.0636e-08	3.59373e-07	PPRCHA0_5043		LysE type translocator
PPRCHA0_2121	366	-1.65382	6.24562	30.0867	4.13153e-08	3.64853e-07	PPRCHA0_2121	hypothetical protein	NA
urtE	699	4.48928	0.821105	30.008	4.30257e-08	3.79409e-07	PPRCHA0_0641	urea ABC transporter%2C ATP-binding protein UrtE	ABC transporter
PPRCHA0_0217	1338	3.38489	1.23314	29.9809	4.36313e-08	3.84195e-07	PPRCHA0_0217	hypothetical protein	Arylsulfotransferase (ASST)
PPRCHA0_2491	1764	3.33297	1.33646	29.9604	4.40971e-08	3.87737e-07	PPRCHA0_2491	FAD dependent oxidoreductase	FAD binding domain
PPRCHA0_4300	168	-3.13302	9.95802	29.9233	4.49477e-08	3.94649e-07	PPRCHA0_4300		NA
PPRCHA0_2480	942	5.51674	3.34202	29.8858	4.58249e-08	4.01773e-07	PPRCHA0_2480	methyltransferase	S-adenosylmethionine-dependent methyltransferase
ladS	2412	-1.95669	8.28499	29.837	4.69937e-08	4.1143e-07	PPRCHA0_5349	sensor histidine kinase/response regulator	7TM diverse intracellular signalling, Response regulator receiver domain, His Kinase A (phospho-acceptor) domain, 7TMR-DISM extracellular 2, Histidine kinase-, DNA gyrase B-, and HSP90-like ATPase
PPRCHA0_0107	1659	-1.82876	5.70277	29.8305	4.71522e-08	4.12014e-07	PPRCHA0_0107	Na/Pi-cotransporter II-like protein	PhoU domain, Na+/Pi-cotransporter, Na+/Pi-cotransporter
PPRCHA0_5113	1020	-2.35943	10.3513	29.8287	4.71952e-08	4.12014e-07	PPRCHA0_5113		37-kD nucleoid-associated bacterial protein
PPRCHA0_5790	555	3.94561	-0.0166319	29.8131	4.75763e-08	4.14749e-07	PPRCHA0_5790	phosphonate degradation operons associated HDIG domain protein	HD domain
PPRCHA0_2942	909	3.14612	0.736164	29.7774	4.84613e-08	4.21862e-07	PPRCHA0_2942	transcriptional regulator%2C LysR family	LysR substrate binding domain, Bacterial regulatory helix-turn-helix protein, lysR family
PPRCHA0_3625	1236	-3.53445	4.6056	29.7475	4.92143e-08	4.27808e-07	PPRCHA0_3625		Sodium/hydrogen exchanger family
PPRCHA0_2705	633	4.042	-0.285704	29.7216	4.98756e-08	4.3294e-07	PPRCHA0_2705	TRAP transporter%2C DctQ-like membrane protein	Tripartite ATP-independent periplasmic transporters, DctQ component
PPRCHA0_1326	369	4.09586	2.46527	29.6715	5.1182e-08	4.4365e-07	PPRCHA0_1326	hypothetical protein	Putative zinc- or iron-chelating domain
PPRCHA0_5937	1674	-1.82734	7.14116	29.6306	5.22724e-08	4.5246e-07	PPRCHA0_5937	diguanylate cyclase (GGDEF) domain/cyclic diguanylate phosphodiesterase (EAL) domain protein	Diguanylate cyclase, GGDEF domain, EAL domain
PPRCHA0_3704	903	4.09138	-0.347235	29.6275	5.23563e-08	4.52545e-07	PPRCHA0_3704		Bacterial regulatory helix-turn-helix protein, lysR family, LysR substrate binding domain
PPRCHA0_0655	399	-2.42775	5.13063	29.6206	5.25435e-08	4.53521e-07	PPRCHA0_0655	hypothetical protein	Protein of unknown function (DUF2946)
PPRCHA0_4721	486	-1.81647	8.65337	29.6077	5.28951e-08	4.55913e-07	PPRCHA0_4721		Protein of unknown function (DUF520)
PPRCHA0_4067	1575	2.62511	3.05773	29.5818	5.36066e-08	4.61104e-07	PPRCHA0_4067		Bacterial extracellular solute-binding proteins, family 5 Middle
PPRCHA0_4752	570	3.42691	7.00448	29.5803	5.36484e-08	4.61104e-07	PPRCHA0_4752
PPRCHA0_5619	567	-2.63187	7.06763	29.5697	5.39415e-08	4.62973e-07	PPRCHA0_5619		Protein of unknown function VcgC/VcgE (DUF2780)
np20	483	5.37333	5.37658	29.5137	5.55227e-08	4.75876e-07	PPRCHA0_0080	transcriptional regulator np20	Ferric uptake regulator family
PPRCHA0_4328	1422	-1.70913	6.78684	29.5101	5.56258e-08	4.76091e-07	PPRCHA0_4328		Bacterial extracellular solute-binding proteins, family 3, Transglycosylase SLT domain
PPRCHA0_5156	1371	2.76984	1.74855	29.484	5.63808e-08	4.81879e-07	PPRCHA0_5156		GntP family permease
PPRCHA0_3422	1038	3.4654	1.8147	29.4308	5.79505e-08	4.94603e-07	PPRCHA0_3422		Eukaryotic DNA topoisomerase I, catalytic core
PPRCHA0_4370	786	-1.74529	8.56855	29.415	5.84249e-08	4.97956e-07	PPRCHA0_4370		Iron-containing redox enzyme
PPRCHA0_5942	282	-2.59513	6.77081	29.3995	5.88943e-08	5.01258e-07	PPRCHA0_5942	hypothetical protein	Cytochrome C oxidase, cbb3-type, subunit III
eutBC	2196	4.30448	6.17351	29.363	6.0014e-08	5.10077e-07	PPRCHA0_5395	ethanolamine ammonia-lyase	Ethanolamine ammonia lyase large subunit (EutB), Ethanolamine ammonia-lyase light chain (EutC)
PPRCHA0_4591	1374	2.97605	1.46105	29.3529	6.03266e-08	5.12022e-07	PPRCHA0_4591	putative acetyl-CoA carboxylase%2C biotin carboxylase subunit	Biotin carboxylase, N-terminal domain, Biotin carboxylase C-terminal domain, Carbamoyl-phosphate synthase L chain, ATP binding domain
PPRCHA0_2660	465	6.5604	-1.54421	29.3314	6.0999e-08	5.17011e-07	PPRCHA0_2660	acyl-CoA dehydrogenase domain protein
PPRCHA0_0177	1734	2.02809	4.62371	29.3203	6.13508e-08	5.18658e-07	PPRCHA0_0177	hypothetical protein	von Willebrand factor, Domain of unknown function (DUF3520), von Willebrand factor type A domain
PPRCHA0_2310	774	3.95055	0.945172	29.3199	6.13631e-08	5.18658e-07	PPRCHA0_2310	transcriptional regulator%2C AraC family	AraC-like ligand binding domain, Helix-turn-helix domain
PPRCHA0_2157	825	-2.05862	6.02284	29.2489	6.3651e-08	5.37253e-07	PPRCHA0_2157	hypothetical protein	NA
PPRCHA0_4549	1005	-1.94176	6.00094	29.2328	6.41833e-08	5.40999e-07	PPRCHA0_4549	L-allo-threonine aldolase	Beta-eliminating lyase
ptsP3	2280	-1.65547	7.9607	29.2185	6.46597e-08	5.44264e-07	PPRCHA0_5803	phosphoenolpyruvate-protein phosphotransferase	PEP-utilising enzyme, TIM barrel domain, GAF domain, PEP-utilising enzyme, mobile domain, PEP-utilising enzyme, N-terminal
PPRCHA0_5878	150	-2.02867	7.39073	29.1639	6.65077e-08	5.59049e-07	PPRCHA0_5878	putative membrane protein
mdcG	627	5.20726	-1.24886	29.1467	6.70998e-08	5.63251e-07	PPRCHA0_5718	holo-ACP synthase%2C malonate decarboxylase-specific	Phosphoribosyl-dephospho-CoA transferase MdcG
gpuA	957	5.30541	-1.55582	29.1011	6.86983e-08	5.75879e-07	PPRCHA0_0328	3-guanidinopropionase GpuA	Arginase family
cobQ	1452	3.67358	4.63036	29.0738	6.96739e-08	5.83256e-07	PPRCHA0_4472	cobyric acid synthase CobQ	CobQ/CobB/MinD/ParA nucleotide binding domain, CobB/CobQ-like glutamine amidotransferase domain
PPRCHA0_0251	666	-2.25509	4.68189	29.065	6.99911e-08	5.8511e-07	PPRCHA0_0251	polar amino acid ABC transporter%2C permease protein	Binding-protein-dependent transport system inner membrane component
sodA1	612	3.22779	8.05107	29.0343	7.11067e-08	5.93624e-07	PPRCHA0_0917	superoxide dismutase%2C Mn	Iron/manganese superoxide dismutases, alpha-hairpin domain, Iron/manganese superoxide dismutases, C-terminal domain
PPRCHA0_4321	606	-1.69882	6.50865	28.9823	7.30437e-08	6.08964e-07	PPRCHA0_4321	arylesterase	GDSL-like Lipase/Acylhydrolase family
pchP	1056	2.07864	3.38838	28.9582	7.39566e-08	6.15734e-07	PPRCHA0_5785	phosphorylcholine phosphatase
mtlF	927	2.61393	1.24995	28.8765	7.71451e-08	6.41406e-07	PPRCHA0_3079	polyol ABC transporter%2C permease protein MtlF	Binding-protein-dependent transport system inner membrane component
PPRCHA0_1330	1203	2.47979	1.41114	28.8161	7.95883e-08	6.60821e-07	PPRCHA0_1330	aminotransferase%2C class V	Aminotransferase class-V
PPRCHA0_1141	1011	-2.03061	5.96825	28.8041	8.00817e-08	6.64015e-07	PPRCHA0_1141	response regulator domain/methylesterase%2C CheB family	CheB methylesterase, Response regulator receiver domain
PPRCHA0_3131	1296	-1.97252	8.20219	28.7604	8.19101e-08	6.78255e-07	PPRCHA0_3131
PPRCHA0_2160	1230	-2.69039	5.3231	28.729	8.32458e-08	6.88383e-07	PPRCHA0_2160	aminotransferase	Aminotransferase class I and II
hupA	276	-1.7403	8.30119	28.7087	8.41257e-08	6.93781e-07	PPRCHA0_6010	DNA-binding protein HU%2C alpha subunit	Bacterial DNA-binding protein
PPRCHA0_3233	291	-2.15272	8.50037	28.7111	8.40196e-08	6.93781e-07	PPRCHA0_3233		Protein of unknown function (DUF1652)
PPRCHA0_6074	408	-1.86726	7.30728	28.6674	8.59362e-08	7.07757e-07	PPRCHA0_6074	hypothetical protein	SMI1-KNR4 cell-wall
pltK	1068	-2.6531	4.67081	28.6078	8.86238e-08	7.2891e-07	PPRCHA0_2835	ABC transporter%2C ATP-binding/permease protein PltK	ABC-2 family transporter protein
ddlB	957	-1.83944	7.64275	28.5962	8.91574e-08	7.32313e-07	PPRCHA0_4998	D-alanine-D-alanine ligase B	D-ala D-ala ligase N-terminus, D-ala D-ala ligase C-terminus
tag_2	564	-1.89856	5.81156	28.5861	8.96241e-08	7.35158e-07	PPRCHA0_0017	DNA-3-methyladenine glycosylase I	Methyladenine glycosylase
PPRCHA0_2567	651	3.95905	-0.0729212	28.5652	9.05969e-08	7.42141e-07	PPRCHA0_2567	hypothetical protein
PPRCHA0_1961	732	7.86622	11.7618	28.5316	9.21837e-08	7.5413e-07	PPRCHA0_1961	transposase	HTH-like domain, Integrase core domain
PPRCHA0_1430	1086	-2.86834	10.5282	28.5203	9.27215e-08	7.57515e-07	PPRCHA0_1430	hypothetical protein	Type I restriction enzyme R protein N terminus (HSDR_N)
PPRCHA0_4168	1110	5.69	-1.87685	28.5074	9.33422e-08	7.61568e-07	PPRCHA0_4168		HlyD family secretion protein, Biotin-lipoyl like
pfeS	1338	3.94762	3.1654	28.4672	9.52972e-08	7.75448e-07	PPRCHA0_2710	sensor protein PfeS	His Kinase A (phospho-acceptor) domain, Sensor domain of 2-component histidine kinase, HAMP domain, Histidine kinase-, DNA gyrase B-, and HSP90-like ATPase
PPRCHA0_3161	330	3.15205	0.57816	28.4696	9.5179e-08	7.75448e-07	PPRCHA0_3161
PPRCHA0_5334	447	-2.72153	4.14199	28.4549	9.59066e-08	7.79369e-07	PPRCHA0_5334		Lrp/AsnC ligand binding domain, AsnC-type helix-turn-helix domain
PPRCHA0_6022	951	-1.77386	7.90147	28.4496	9.61698e-08	7.8047e-07	PPRCHA0_6022	response regulator	Response regulator receiver domain
mdcH	936	3.35885	0.909601	28.3754	9.99251e-08	8.0987e-07	PPRCHA0_5717	malonate decarboxylase%2C epsilon subunit	Acyl transferase domain
prnB	1086	-2.82378	5.11258	28.3709	1.00157e-07	8.10677e-07	PPRCHA0_3622	pyrrolnitrin biosynthesis enzyme PrnB	Domain of unknown function (DUF1864)
PPRCHA0_4841	1347	-2.58105	7.56985	28.3439	1.01566e-07	8.20989e-07	PPRCHA0_4841		HD domain, Response regulator receiver domain
pedG	876	4.39116	1.03536	28.3292	1.02339e-07	8.25056e-07	PPRCHA0_2255	periplasmic binding protein PedG	Bacterial extracellular solute-binding proteins, family 3
PPRCHA0_3696	1011	3.57077	0.602846	28.3294	1.02329e-07	8.25056e-07	PPRCHA0_3696		Branched-chain amino acid transport system / permease component
PPRCHA0_4778	225	-2.36355	8.51884	28.2913	1.04364e-07	8.40277e-07	PPRCHA0_4778
PPRCHA0_2765	942	3.41888	-0.0397401	28.2552	1.06328e-07	8.54962e-07	PPRCHA0_2765	putative choline ABC transporter%2C periplasmic binding protein	Substrate binding domain of ABC-type glycine betaine transport system
PPRCHA0_5914	246	-2.06252	6.09083	28.2403	1.07149e-07	8.60432e-07	PPRCHA0_5914	hypothetical protein	Phosphate-starvation-inducible E
cstA	2067	-1.86754	8.11182	28.209	1.08894e-07	8.73298e-07	PPRCHA0_5280	carbon starvation protein CstA	5TM C-terminal transporter carbon starvation CstA, Carbon starvation protein CstA
PPRCHA0_4009	1392	3.70508	0.636144	28.1885	1.10056e-07	8.81456e-07	PPRCHA0_4009		FAD dependent oxidoreductase
glgX	2160	2.74787	5.11168	28.1416	1.12756e-07	9.01901e-07	PPRCHA0_2909	glycogen debranching enzyme GlgX	Carbohydrate-binding module 48 (Isoamylase N-terminal domain), Alpha amylase, catalytic domain
PPRCHA0_4269	1095	-2.17215	7.39388	28.1337	1.13216e-07	9.04394e-07	PPRCHA0_4269		Acyltransferase family
PPRCHA0_2236	753	2.9517	0.716177	28.024	1.19823e-07	9.55923e-07	PPRCHA0_2236	amino acid ABC transporter%2C periplasmic amino acid-binding protein	Bacterial extracellular solute-binding proteins, family 3
potG2	1143	2.93645	2.25967	28.0053	1.20982e-07	9.63913e-07	PPRCHA0_2377	putrescine ABC transporter%2C ATP-binding protein	ABC transporter, TOBE domain
arcB	1062	-4.2685	6.63493	27.9884	1.22042e-07	9.71092e-07	PPRCHA0_3659	ornithine cyclodeaminase	Ornithine cyclodeaminase/mu-crystallin family
pstB	834	2.37589	6.2	27.9358	1.25408e-07	9.96581e-07	PPRCHA0_6024	phosphate ABC transporter%2C ATP-binding protein PstB	ABC transporter
mdeA	1275	2.372	1.81362	27.9316	1.25681e-07	9.97447e-07	PPRCHA0_3855	methionine gamma-lyase	Cys/Met metabolism PLP-dependent enzyme
phhA	792	-1.91524	9.02478	27.8483	1.31212e-07	1.03999e-06	PPRCHA0_1632	phenylalanine-4-hydroxylase	Biopterin-dependent aromatic amino acid hydroxylase
PPRCHA0_2908	1017	3.47606	0.802269	27.8022	1.34371e-07	1.06365e-06	PPRCHA0_2908	hypothetical protein
pchA	1425	4.57625	3.22849	27.7972	1.34719e-07	1.06503e-06	PPRCHA0_3505	isochorismate synthase PchA	chorismate binding enzyme
PPRCHA0_1366	1176	3.24828	0.515093	27.7281	1.39618e-07	1.10224e-06	PPRCHA0_1366	amidohydrolase	Peptidase family M20/M25/M40, Peptidase dimerisation domain
PPRCHA0_0892	1263	-1.81136	5.55811	27.7258	1.39787e-07	1.10224e-06	PPRCHA0_0892	sensor histidine kinase	Histidine kinase-, DNA gyrase B-, and HSP90-like ATPase
PPRCHA0_3097	1311	4.28474	-0.661427	27.7213	1.40114e-07	1.1034e-06	PPRCHA0_3097		Polysaccharide biosynthesis protein, Polysaccharide biosynthesis C-terminal domain
PPRCHA0_5933	969	-2.02582	5.12083	27.7026	1.41473e-07	1.11267e-06	PPRCHA0_5933	hypothetical protein	Phosphoinositide phospholipase C, Ca2+-dependent
pvdH	1413	3.70434	6.90868	27.6024	1.48991e-07	1.17029e-06	PPRCHA0_4216	2%2C4-diaminobutyrate 4-transaminase	Aminotransferase class-III
PPRCHA0_2404	966	3.91398	5.76373	27.5881	1.50101e-07	1.17598e-06	PPRCHA0_2404	sigma factor regulatory protein%2C FecR/PupR family	Domain of unknown function (DUF4880), FecR protein
PPRCHA0_5505	222	6.59931	-1.39446	27.59	1.49948e-07	1.17598e-06	PPRCHA0_5505		NA
yveA	1572	2.90499	2.2037	27.5843	1.50391e-07	1.17599e-06	PPRCHA0_1438	aspartate:proton symporter YveA	Amino acid permease
PPRCHA0_1305	237	-2.74624	5.78841	27.5831	1.50487e-07	1.17599e-06	PPRCHA0_1305	hypothetical protein
PPRCHA0_4518	792	-2.0559	4.76547	27.5532	1.52831e-07	1.19278e-06	PPRCHA0_4518		Dienelactone hydrolase family
choX	957	2.19224	5.51627	27.5329	1.54441e-07	1.20381e-06	PPRCHA0_5665	choline ABC transporter%2C periplasmic choline-binding protein	Substrate binding domain of ABC-type glycine betaine transport system
PPRCHA0_0777	1350	2.71553	1.81207	27.5076	1.56477e-07	1.21813e-06	PPRCHA0_0777	transporter%2C gluconate:H+ symporter family	GntP family permease
rnr	2628	-1.52264	9.50938	27.444	1.61711e-07	1.25567e-06	PPRCHA0_0580	ribonuclease R	RNB domain, S1 RNA binding domain, Ribonuclease R winged-helix domain, Ribonuclease B OB domain
PPRCHA0_2586	621	-1.69128	5.86625	27.4168	1.64003e-07	1.27024e-06	PPRCHA0_2586	transcriptional regulator%2C TetR family	YcdC-like protein, C-terminal region, Bacterial regulatory proteins, tetR family
PPRCHA0_4458	3474	-2.44264	6.18357	27.4188	1.6383e-07	1.27024e-06	PPRCHA0_4458		PAS fold, Histidine kinase-, DNA gyrase B-, and HSP90-like ATPase, Response regulator receiver domain, His Kinase A (phospho-acceptor) domain
yicE	1395	3.06619	0.999397	27.3431	1.70374e-07	1.31792e-06	PPRCHA0_0739	high-affinity xanthine transporter%2C NCS2 family%2C YicE	Permease family
PPRCHA0_0300	441	-2.33315	10.9427	27.3163	1.72752e-07	1.33462e-06	PPRCHA0_0300	putative phospholipid-binding domain/LysM domain protein	LysM domain, BON domain
def_2	507	-1.79403	7.16596	27.2993	1.74278e-07	1.34471e-06	PPRCHA0_0024	peptide deformylase	Polypeptide deformylase
PPRCHA0_3037	1317	2.78035	5.28749	27.2848	1.7559e-07	1.35313e-06	PPRCHA0_3037	hypothetical protein	NA
PPRCHA0_0704	1254	-2.5805	5.51653	27.2571	1.7812e-07	1.37089e-06	PPRCHA0_0704	type II and III secretion system protein	Pilus formation protein N terminal region, Bacterial type II and III secretion system protein
tagS	1203	3.30099	3.51851	27.1967	1.8377e-07	1.4126e-06	PPRCHA0_5984	putative Lol-like lipoprotein-translocating system%2C transmembrane protein TagS
PPRCHA0_1897	1212	2.75502	1.7723	27.1511	1.88162e-07	1.44455e-06	PPRCHA0_1897	nitrate transport protein NrtA	NMT1-like family
iolD	1938	3.14888	1.8886	27.1358	1.89651e-07	1.45415e-06	PPRCHA0_2632	3D-(3%2C5/4)-trihydroxycyclohexane-1%2C2-dione hydrolase	Thiamine pyrophosphate enzyme, N-terminal TPP binding domain, Thiamine pyrophosphate enzyme, central domain, Thiamine pyrophosphate enzyme, C-terminal TPP binding domain
PPRCHA0_3353	351	-2.9685	10.2317	27.0862	1.94578e-07	1.49006e-06	PPRCHA0_3353
treP	1443	-2.79345	6.63871	27.0707	1.96146e-07	1.50018e-06	PPRCHA0_4881	PTS system trehalose-specific IIBC component	phosphotransferase system, EIIB, Phosphotransferase system, EIIC
PPRCHA0_0969	360	-1.85746	5.22509	27.0608	1.97152e-07	1.506e-06	PPRCHA0_0969	hypothetical protein
PPRCHA0_4051	183	3.13058	2.06728	26.9365	2.10251e-07	1.60405e-06	PPRCHA0_4051		NA
thrH	618	-1.77783	6.31228	26.9254	2.11457e-07	1.61124e-06	PPRCHA0_1868	phosphoserine phosphatase/homoserine phosphotransferase bifunctional protein	haloacid dehalogenase-like hydrolase
PPRCHA0_4860	1203	3.74077	-0.551724	26.9211	2.11935e-07	1.61287e-06	PPRCHA0_4860		Benzoate membrane transport protein
PPRCHA0_4938	330	3.9114	0.060327	26.9071	2.13472e-07	1.62254e-06	PPRCHA0_4938		NA
grxD	339	-1.86896	8.90046	26.8949	2.14821e-07	1.63078e-06	PPRCHA0_4806	monothiol glutaredoxin%2C Grx4 family	Glutaredoxin
PPRCHA0_3729	945	8.26122	4.99388	26.8561	2.19181e-07	1.6618e-06	PPRCHA0_3729		Putative MetA-pathway of phenol degradation
fdxA	324	-1.8457	8.76725	26.8145	2.23953e-07	1.69588e-06	PPRCHA0_1215	ferredoxin	4Fe-4S binding domain, Domain of unknown function (DUF3470)
PPRCHA0_5641	1221	4.22502	0.330724	26.8069	2.24837e-07	1.70047e-06	PPRCHA0_5641		Electron transfer flavoprotein FAD-binding domain, Electron transfer flavoprotein domain
PPRCHA0_5225	468	-2.33624	4.84687	26.7731	2.28798e-07	1.72829e-06	PPRCHA0_5225
rubA	168	-2.04278	6.4414	26.7682	2.29383e-07	1.73057e-06	PPRCHA0_6012	rubredoxin	Rubredoxin
pcaH_2	720	3.08336	0.718519	26.7561	2.30822e-07	1.73928e-06	PPRCHA0_5321	protocatechuate 3%2C4-dioxygenase%2C beta subunit	Protocatechuate 3,4-dioxygenase beta subunit N terminal, Dioxygenase
PPRCHA0_3042	1491	2.68363	2.07368	26.7318	2.33739e-07	1.75909e-06	PPRCHA0_3042	aldehyde dehydrogenase family protein	Aldehyde dehydrogenase family
PPRCHA0_2662	990	5.81514	-1.70517	26.7073	2.36727e-07	1.77938e-06	PPRCHA0_2662	hypothetical protein	AMP-binding enzyme
PPRCHA0_4536	690	-2.11098	6.74349	26.7042	2.37109e-07	1.78007e-06	PPRCHA0_4536		Histidine kinase-, DNA gyrase B-, and HSP90-like ATPase
glnK	339	-2.13003	9.87977	26.6929	2.38491e-07	1.78824e-06	PPRCHA0_5927	nitrogen regulatory protein P-II	Nitrogen regulatory protein P-II
foxA	2493	2.10583	5.21034	26.6872	2.39199e-07	1.79136e-06	PPRCHA0_0126	TonB-dependent outermembrane ferrioxamine receptor	TonB dependent receptor, Secretin and TonB N terminus short domain, TonB-dependent Receptor Plug Domain
PPRCHA0_3195	810	4.28292	3.73852	26.5897	2.51587e-07	1.88182e-06	PPRCHA0_3195		NLPA lipoprotein
PPRCHA0_0997	579	4.68417	0.632195	26.5673	2.54516e-07	1.89908e-06	PPRCHA0_0997	RNA polymerase sigma-70 factor%2C ECF family	Sigma-70, region 4, Sigma-70 region 2
PPRCHA0_3171	1062	4.73582	-1.45153	26.5673	2.5451e-07	1.89908e-06	PPRCHA0_3171		Binding-protein-dependent transport system inner membrane component
PPRCHA0_5620	645	-2.9503	4.14934	26.542	2.57871e-07	1.92176e-06	PPRCHA0_5620		Sigma-70 region 2, Sigma-70, region 4
PPRCHA0_5679	453	-1.94173	6.52625	26.5212	2.6066e-07	1.94019e-06	PPRCHA0_5679		Acetyltransferase (GNAT) domain
PPRCHA0_0701	882	-2.50469	5.74749	26.5054	2.62797e-07	1.95371e-06	PPRCHA0_0701	type II secretion system protein F domain protein	Type II secretion system (T2SS), protein F
bfr_2	465	-2.26541	9.90958	26.4991	2.63663e-07	1.95777e-06	PPRCHA0_5461	bacterioferritin	Ferritin-like domain
mdcD	852	4.71048	1.20272	26.4863	2.65408e-07	1.96758e-06	PPRCHA0_5720	malonate decarboxylase%2C beta subunit	Carboxyl transferase domain
PPRCHA0_4002	537	-2.90804	7.24418	26.4847	2.65628e-07	1.96758e-06	PPRCHA0_4002		Spore Coat Protein U domain
PPRCHA0_4003	528	-2.59272	5.66603	26.4657	2.68253e-07	1.98461e-06	PPRCHA0_4003		Spore Coat Protein U domain
pvdN	1314	3.90384	5.48995	26.4562	2.69576e-07	1.99199e-06	PPRCHA0_4130	chromophore maturation protein PvdN	Aminotransferase class-V
cyaA	2847	-1.54604	6.97853	26.4185	2.74897e-07	2.02886e-06	PPRCHA0_5915	adenylate cyclase%2C class I	Adenylate cyclase NT domain, Adenylate cyclase, class-I
adk	648	-1.60337	7.71231	26.4007	2.77441e-07	2.04517e-06	PPRCHA0_1155	adenylate kinase	Adenylate kinase, Adenylate kinase, active site lid
PPRCHA0_5570	795	-2.38629	4.77749	26.3772	2.80838e-07	2.06771e-06	PPRCHA0_5570		Carbon-nitrogen hydrolase
cysI_1	1674	-2.0559	7.58742	26.3488	2.84994e-07	2.09579e-06	PPRCHA0_2875	sulfite reductase (NADPH) hemoprotein%2C beta-component	Nitrite/Sulfite reductase ferredoxin-like half domain, Nitrite/Sulfite reductase ferredoxin-like half domain, Nitrite and sulphite reductase 4Fe-4S domain, Nitrite and sulphite reductase 4Fe-4S domain
PPRCHA0_2610	1488	2.85344	3.40436	26.3303	2.8774e-07	2.11343e-06	PPRCHA0_2610	sensory box transcriptional regulator%2C LuxR family	Bacterial regulatory proteins, luxR family, PAS domain, PAS domain, PAS domain
ctaC	1128	-2.2701	8.75829	26.3206	2.89189e-07	2.12153e-06	PPRCHA0_0063	cytochrome c oxidase%2C subunit II	Cytochrome C oxidase, cbb3-type, subunit III, Cytochrome C oxidase subunit II, periplasmic domain, Cytochrome C oxidase subunit II, transmembrane domain
PPRCHA0_1904	765	-1.69346	7.38919	26.2699	2.96885e-07	2.17538e-06	PPRCHA0_1904	transcriptional regulator%2C GntR family	FCD domain, Bacterial regulatory proteins, gntR family
PPRCHA0_3972	2352	2.08414	3.54357	26.2466	3.0049e-07	2.19915e-06	PPRCHA0_3972		PapC N-terminal domain, PapC C-terminal domain, Outer membrane usher protein
PPRCHA0_3652	3123	2.50444	3.2296	26.2054	3.0696e-07	2.24382e-06	PPRCHA0_3652		Pertactin, Autotransporter beta-domain
PPRCHA0_4534	1344	-1.93761	8.30782	26.1714	3.12412e-07	2.28094e-06	PPRCHA0_4534		Glutamine synthetase, catalytic domain
PPRCHA0_4528	933	-1.8849	10.8844	26.1338	3.18552e-07	2.323e-06	PPRCHA0_4528		Response regulator receiver domain, CheW-like domain
PPRCHA0_4083	501	2.84971	3.13328	26.1102	3.22482e-07	2.34885e-06	PPRCHA0_4083		Sigma-70 region 2, Sigma-70, region 4
PPRCHA0_0235	666	4.03874	6.90766	26.1019	3.23871e-07	2.35576e-06	PPRCHA0_0235	amino acid ABC transporter%2C permease protein%2C 3-TM region%2C His/Glu/Gln/Arg/opine family	Binding-protein-dependent transport system inner membrane component
pgpA	504	-1.81345	5.52662	26.0999	3.24201e-07	2.35576e-06	PPRCHA0_5422	phosphatidylglycerophosphatase A	Phosphatidylglycerophosphatase A
PPRCHA0_4330	1482	-2.58131	8.48993	26.0898	3.25906e-07	2.36534e-06	PPRCHA0_4330		Methyl-accepting chemotaxis protein (MCP) signalling domain, HAMP domain
PPRCHA0_3385	1122	3.48293	1.69269	26.0696	3.29323e-07	2.3873e-06	PPRCHA0_3385		Putative sugar diacid recognition, PucR C-terminal helix-turn-helix domain
PPRCHA0_5747	435	-2.44244	7.72872	26.0622	3.30599e-07	2.39371e-06	PPRCHA0_5747		Domain of unknown function (DUF4426)
ccmE	456	-2.34156	4.68965	26.0394	3.34516e-07	2.41634e-06	PPRCHA0_1706	Cytochrome c-type biogenesis protein CcmE	CcmE
nudF	618	-2.04853	7.18927	26.0412	3.34212e-07	2.41634e-06	PPRCHA0_0546	ADP-ribose pyrophosphatase	NUDIX domain
PPRCHA0_0808	876	2.7229	1.87691	25.9454	3.5122e-07	2.53401e-06	PPRCHA0_0808	transcriptional regulator%2C LysR family	LysR substrate binding domain, Bacterial regulatory helix-turn-helix protein, lysR family
PPRCHA0_4138	969	4.59217	5.0283	25.9342	3.53257e-07	2.5457e-06	PPRCHA0_4138		Siderophore-interacting protein, Siderophore-interacting FAD-binding domain
rebB_2	315	-3.70882	10.6948	25.9315	3.53741e-07	2.54618e-06	PPRCHA0_0188	RebB protein	Killing trait
PPRCHA0_3201	3180	2.34268	2.90292	25.9136	3.57036e-07	2.56688e-06	PPRCHA0_3201		His Kinase A (phospho-acceptor) domain, Histidine kinase-, DNA gyrase B-, and HSP90-like ATPase, Hpt domain, Response regulator receiver domain
PPRCHA0_3086	1425	2.99645	5.29234	25.8913	3.61192e-07	2.59371e-06	PPRCHA0_3086	UDP-glucose 6-dehydrogenase	UDP-glucose/GDP-mannose dehydrogenase family, NAD binding domain, UDP-glucose/GDP-mannose dehydrogenase family, UDP binding domain, UDP-glucose/GDP-mannose dehydrogenase family, central domain
PPRCHA0_1832	1053	3.58513	1.80679	25.8868	3.62028e-07	2.59666e-06	PPRCHA0_1832	oxidoreductase%2C zinc-binding dehydrogenase family	Alcohol dehydrogenase GroES-like domain, Zinc-binding dehydrogenase
PPRCHA0_3237	1023	-1.6904	7.86542	25.8736	3.64528e-07	2.61153e-06	PPRCHA0_3237		Alcohol dehydrogenase GroES-like domain, Zinc-binding dehydrogenase
PPRCHA0_5765	1002	6.9786	7.38457	25.8613	3.66856e-07	2.62513e-06	PPRCHA0_5765	alpha/beta hydrolase family protein	alpha/beta hydrolase fold
PPRCHA0_4334	279	-1.95094	6.96285	25.8545	3.68144e-07	2.63126e-06	PPRCHA0_4334
PPRCHA0_2499	948	2.48301	1.83604	25.8501	3.6899e-07	2.63422e-06	PPRCHA0_2499	PAS fold domain/diguanylate cyclase (GGDEF) domain protein	PAS fold, Diguanylate cyclase, GGDEF domain
PPRCHA0_1437	921	2.9846	1.09728	25.8375	3.71408e-07	2.64839e-06	PPRCHA0_1437	dihydrodipicolinate synthetase family protein	Dihydrodipicolinate synthetase family
PPRCHA0_1587	1167	3.84526	-0.223599	25.8108	3.76575e-07	2.68211e-06	PPRCHA0_1587	transporter%2C major facilitator family	Uncharacterised MFS-type transporter YbfB
PPRCHA0_2810	2127	2.56883	4.64475	25.7838	3.81881e-07	2.71656e-06	PPRCHA0_2810	TonB-dependent outermembrane receptor	TonB dependent receptor, TonB-dependent Receptor Plug Domain
glnA_3	1365	3.81058	0.36247	25.7636	3.85891e-07	2.73888e-06	PPRCHA0_2517	glutamine synthetase%2C catalytic domain protein	Glutamine synthetase, catalytic domain
mtlE	1311	2.90465	2.26552	25.7519	3.88247e-07	2.75241e-06	PPRCHA0_3078	polyol ABC transporter%2C periplasmic polyol-binding protein MtlE	Bacterial extracellular solute-binding protein
tauC	840	5.39154	2.2888	25.7457	3.89484e-07	2.75798e-06	PPRCHA0_0275	taurine ABC transporter%2C permease protein	Binding-protein-dependent transport system inner membrane component
sdaA	1377	2.77974	1.65945	25.7076	3.97267e-07	2.80983e-06	PPRCHA0_5664	L-serine ammonia-lyase 1	Serine dehydratase alpha chain, Serine dehydratase beta chain
PPRCHA0_0169	8607	3.32181	6.90344	25.6957	3.99723e-07	2.81774e-06	PPRCHA0_0169	adhesin/hemagglutinin%2C HecA family	Haemagluttinin repeat, Haemagluttinin repeat, Haemagluttinin repeat, Haemagluttinin repeat, Haemagluttinin repeat, Haemagluttinin repeat, Haemagluttinin repeat, Haemagluttinin repeat, Haemagluttinin repeat, Haemagluttinin repeat, Pre-toxin domain with VENN motif, haemagglutination activity domain, Haemagluttinin repeat, Haemagluttinin repeat, Haemagluttinin repeat, Haemagluttinin repeat
PPRCHA0_3992	1221	2.78398	0.934311	25.6955	3.99768e-07	2.81774e-06	PPRCHA0_3992		Major Facilitator Superfamily
PPRCHA0_4275	1164	3.3555	1.01214	25.6968	3.99484e-07	2.81774e-06	PPRCHA0_4275		EAL-domain associated signalling protein domain, EAL domain
PPRCHA0_4046	2520	2.00313	3.01407	25.6759	4.03847e-07	2.84322e-06	PPRCHA0_4046		alpha/beta hydrolase fold, Pyridine nucleotide-disulphide oxidoreductase
PPRCHA0_2916	1011	2.41195	2.50379	25.6067	4.18579e-07	2.94164e-06	PPRCHA0_2916	hydrolase%2C alpha/beta domain protein	alpha/beta hydrolase fold
tssA	1008	-2.04514	7.29312	25.6057	4.1879e-07	2.94164e-06	PPRCHA0_5994	type VI secretion protein TssA	ImpA, N-terminal, type VI secretion system
PPRCHA0_3357	1704	4.33888	-0.0759249	25.5991	4.20229e-07	2.94836e-06	PPRCHA0_3357		PhoU domain, Na+/Pi-cotransporter
folE1	561	-1.61141	5.97105	25.5668	4.27338e-07	2.9948e-06	PPRCHA0_0956	GTP cyclohydrolase I	GTP cyclohydrolase I
PPRCHA0_2054	1008	2.35941	1.42116	25.5473	4.31669e-07	3.02168e-06	PPRCHA0_2054	Capsid protein	Phage major capsid protein, P2 family
slyD	486	-1.87488	8.71895	25.5336	4.3475e-07	3.03977e-06	PPRCHA0_0947	peptidyl-prolyl cis-trans isomerase%2C FKBP-type SlyD	FKBP-type peptidyl-prolyl cis-trans isomerase
PPRCHA0_2904	759	-2.08345	5.42038	25.5244	4.3683e-07	3.05082e-06	PPRCHA0_2904	N-acetylglucosaminylphosphatidylinositol deacetylase family protein	GlcNAc-PI de-N-acetylase
PPRCHA0_4299	1872	-2.5848	9.37119	25.4534	4.53188e-07	3.16145e-06	PPRCHA0_4299		TENA/THI-4/PQQC family
zipA	855	-1.53506	8.11076	25.4252	4.59867e-07	3.20439e-06	PPRCHA0_1913	cell division protein ZipA	ZipA, C-terminal FtsZ-binding domain
PPRCHA0_0735	1107	3.41189	0.209397	25.4104	4.63408e-07	3.22538e-06	PPRCHA0_0735	ABC transporter%2C permease protein	Branched-chain amino acid transport system / permease component
miaA	972	-1.80238	9.63038	25.3718	4.72779e-07	3.28686e-06	PPRCHA0_0570	tRNA dimethylallyltransferase	IPP transferase
katE	2139	3.29995	7.71425	25.3435	4.79776e-07	3.33111e-06	PPRCHA0_0076	catalase HPII	DJ-1/PfpI family, Catalase-related immune-responsive, Catalase
PPRCHA0_3682	1086	-2.24007	8.76305	25.3416	4.80234e-07	3.33111e-06	PPRCHA0_3682		Periplasmic binding protein domain
PPRCHA0_3644	555	-2.27092	6.33294	25.3168	4.8645e-07	3.3704e-06	PPRCHA0_3644		NA
PPRCHA0_4420	1359	2.28731	2.96888	25.2741	4.97337e-07	3.44193e-06	PPRCHA0_4420		Permease family
PPRCHA0_1074	1119	-1.65833	7.28418	25.2327	5.08134e-07	3.51268e-06	PPRCHA0_1074	permease%2C YjgP/YjgQ family	Predicted permease YjgP/YjgQ family
PPRCHA0_5531	1149	-1.95562	5.00982	25.2117	5.13687e-07	3.54705e-06	PPRCHA0_5531	alcohol dehydrogenase%2C iron-dependent family	Iron-containing alcohol dehydrogenase
pstS	984	2.7029	7.34745	25.188	5.20059e-07	3.587e-06	PPRCHA0_6027	phosphate ABC transporter%2C periplasmic phosphate-binding protein	PBP superfamily domain
PPRCHA0_2149	765	-1.77792	7.44485	25.1402	5.33095e-07	3.67276e-06	PPRCHA0_2149	transcriptional regulator%2C Cro/CI family	Helix-turn-helix domain, Peptidase S24-like
ssuA	966	4.17228	5.33626	25.138	5.33716e-07	3.6729e-06	PPRCHA0_5841	aliphatic sulfonates ABC transporter%2C periplasmic sulfonate-binding protein	NMT1/THI5 like
ybdL	1149	-2.09287	6.10957	25.1108	5.41285e-07	3.7208e-06	PPRCHA0_4898	aminotransferase YbdL	Aminotransferase class I and II
PPRCHA0_4852	1422	-1.50688	6.71629	25.1075	5.42205e-07	3.72294e-06	PPRCHA0_4852		Amino acid permease
PPRCHA0_0788	459	-3.74844	5.3672	25.0458	5.59837e-07	3.83969e-06	PPRCHA0_0788	hypothetical protein
PPRCHA0_3317	534	4.15533	2.49103	25.0041	5.72084e-07	3.91929e-06	PPRCHA0_3317		Sigma-70, region 4, Sigma-70 region 2
PPRCHA0_3099	705	4.3616	0.0791946	24.9815	5.7884e-07	3.96113e-06	PPRCHA0_3099
PPRCHA0_1866	1542	3.12705	1.94076	24.9639	5.84139e-07	3.99293e-06	PPRCHA0_1866	permease%2C cytosine/purine%2C uracil%2C thiamine%2C allantoin family	Permease for cytosine/purines, uracil, thiamine, allantoin
hflX	1302	-1.55982	9.95491	24.9207	5.97368e-07	4.07424e-06	PPRCHA0_0572	GTP-binding protein HflX	GTP-binding GTPase N-terminal, 50S ribosome-binding GTPase, GTP-binding GTPase Middle Region
PPRCHA0_1624	138	-3.4572	12.6627	24.9153	5.99064e-07	4.08125e-06	PPRCHA0_1624	hypothetical protein	NA
PPRCHA0_4749	1335	2.37457	3.21692	24.9103	6.00598e-07	4.08602e-06	PPRCHA0_4749		Response regulator receiver domain, Bacterial regulatory protein, Fis family, Sigma-54 interaction domain
PPRCHA0_4930	1344	2.37052	6.71282	24.9087	6.01101e-07	4.08602e-06	PPRCHA0_4930		L-lysine 6-monooxygenase (NADPH-requiring)
hupN	282	-2.43516	12.6168	24.8809	6.09827e-07	4.14072e-06	PPRCHA0_1068	DNA-binding protein HU%2C nu subunit	Bacterial DNA-binding protein
PPRCHA0_3520	1215	5.69093	2.50358	24.8765	6.1122e-07	4.14558e-06	PPRCHA0_3520		Major Facilitator Superfamily
PPRCHA0_1718	921	5.07537	-1.71896	24.8618	6.15903e-07	4.17271e-06	PPRCHA0_1718	putative urea transporter	Urea transporter
PPRCHA0_1007	1275	2.14359	2.23485	24.807	6.33667e-07	4.28397e-06	PPRCHA0_1007	outer membrane porin%2C OprD family	outer membrane porin, OprD family
PPRCHA0_4312	501	-1.87364	7.28902	24.8068	6.33727e-07	4.28397e-06	PPRCHA0_4312		Universal stress protein family
PPRCHA0_5792	1026	3.14808	0.696794	24.7337	6.58232e-07	4.44471e-06	PPRCHA0_5792	putative 2-aminoethylphosphonate ABC transporter%2C periplasmic 2-aminoethylphosphonate-binding protein	Bacterial extracellular solute-binding protein
PPRCHA0_0388	1188	3.52445	0.37466	24.7055	6.67928e-07	4.49648e-06	PPRCHA0_0388	CoA-transferase%2C family III	CoA-transferase family III
PPRCHA0_3698	696	3.71848	-0.290412	24.7025	6.68976e-07	4.49648e-06	PPRCHA0_3698		ABC transporter
PPRCHA0_4200	6327	2.27844	4.43036	24.7008	6.69578e-07	4.49648e-06	PPRCHA0_4200		AAA domain, AAA domain, Protein of unknown function (DUF4011), Protein kinase domain
PPRCHA0_5290	168	-2.14331	6.09367	24.7029	6.6884e-07	4.49648e-06	PPRCHA0_5290		Protein of unknown function (DUF2474)
ybeY	459	-1.78043	7.70052	24.7064	6.67628e-07	4.49648e-06	PPRCHA0_5357	translation metalloprotein YbeY	Uncharacterized protein family UPF0054
PPRCHA0_0811	1137	2.92194	0.375116	24.6942	6.71868e-07	4.49874e-06	PPRCHA0_0811	FAD dependent oxidoreductase	FAD dependent oxidoreductase
dusB	1014	-1.65084	7.97321	24.6934	6.72124e-07	4.49874e-06	PPRCHA0_0675	tRNA-dihydrouridine synthase B	Dihydrouridine synthase (Dus)
PPRCHA0_0062	651	-2.12398	5.8059	24.6936	6.72061e-07	4.49874e-06	PPRCHA0_0062	hypothetical protein	NA
PPRCHA0_4532	747	-1.53562	8.2398	24.6821	6.76105e-07	4.52044e-06	PPRCHA0_4532		PilZ domain, Flagellar regulator YcgR
PPRCHA0_2367	2208	1.75213	4.5774	24.6522	6.86677e-07	4.5843e-06	PPRCHA0_2367	sulfatase domain protein	Sulfatase
gmk	621	-1.62857	6.60756	24.6508	6.87158e-07	4.5843e-06	PPRCHA0_5969	guanylate kinase	Guanylate kinase
pilG	405	-1.89659	7.47677	24.6472	6.8844e-07	4.58785e-06	PPRCHA0_5730	type IV pilus response regulator PilG	Response regulator receiver domain
PPRCHA0_5515	339	-2.41823	7.96778	24.6068	7.03037e-07	4.68002e-06	PPRCHA0_5515		HIT domain
PPRCHA0_5372	999	-1.53515	6.96452	24.5993	7.05787e-07	4.69322e-06	PPRCHA0_5372		Sporulation related domain, Lytic transglycolase
oprH	603	3.63046	9.30827	24.5931	7.08038e-07	4.70307e-06	PPRCHA0_4517	outer membrane protein H1
PPRCHA0_3162	717	2.41211	1.62888	24.5629	7.19224e-07	4.77218e-06	PPRCHA0_3162		HTH domain, WYL domain
aroF_2	1077	-1.55692	7.80526	24.5042	7.41462e-07	4.9144e-06	PPRCHA0_4317	3-deoxy-7-phosphoheptulonate synthase	DAHP synthetase I family
PPRCHA0_0653	411	-5.09887	5.03142	24.4959	7.4469e-07	4.93045e-06	PPRCHA0_0653	hypothetical protein	Protein of unknown function (DUF2946)
rnd	1134	-1.6402	6.33446	24.4759	7.5245e-07	4.97643e-06	PPRCHA0_1518	ribonuclease D	3'-5' exonuclease, HRDC domain
PPRCHA0_4206	1224	2.18709	5.99053	24.4309	7.70244e-07	5.0886e-06	PPRCHA0_4206		Peptidase propeptide and YPEB domain, PepSY-associated TM region
fitF	3231	1.76182	5.1613	24.3886	7.87325e-07	5.19584e-06	PPRCHA0_3007	sensor histidine kinase FitF	Histidine kinase-, DNA gyrase B-, and HSP90-like ATPase, His Kinase A (phospho-acceptor) domain, PAS fold, Response regulator receiver domain, Hpt domain
PPRCHA0_5215	1107	3.27482	4.05766	24.3234	8.14429e-07	5.36891e-06	PPRCHA0_5215		S-adenosylmethionine-dependent methyltransferase
PPRCHA0_3395	957	2.65274	2.60132	24.2733	8.35894e-07	5.50447e-06	PPRCHA0_3395		EamA-like transporter family, EamA-like transporter family
PPRCHA0_5383	717	-2.17188	5.05269	24.2595	8.4191e-07	5.53812e-06	PPRCHA0_5383		LrgB-like family
PPRCHA0_2206	1626	-2.09107	5.72812	24.2343	8.52983e-07	5.60492e-06	PPRCHA0_2206	methyl-accepting chemotaxis protein	Methyl-accepting chemotaxis protein (MCP) signalling domain, Four helix bundle sensory module for signal transduction, HAMP domain
PPRCHA0_2557	1140	3.2923	0.305664	24.2212	8.58804e-07	5.63711e-06	PPRCHA0_2557	putative cytochrome P450 oxidoreductase
exbB1	1005	2.25274	5.2932	24.1742	8.80016e-07	5.77015e-06	PPRCHA0_5975	TonB system transport protein ExbB1	MotA/TolQ/ExbB proton channel family
PPRCHA0_4372	1821	-1.66776	6.70964	24.1585	8.87228e-07	5.8112e-06	PPRCHA0_4372		ABC transporter transmembrane region, ABC transporter
phnX	828	3.56174	-0.0325676	24.1166	9.06752e-07	5.93272e-06	PPRCHA0_4014	phosphonoacetaldehyde hydrolase	Haloacid dehalogenase-like hydrolase
PPRCHA0_0171	363	-2.3194	4.53445	24.096	9.16526e-07	5.99025e-06	PPRCHA0_0171	putative DNA-binding protein	Helix-turn-helix
PPRCHA0_1695	885	-1.93531	6.96436	24.0892	9.1973e-07	6.00478e-06	PPRCHA0_1695	OmpA/MotB domain protein	Membrane MotB of proton-channel complex MotA/MotB, OmpA family
PPRCHA0_2008	264	-2.48321	8.37322	24.0377	9.44694e-07	6.16118e-06	PPRCHA0_2008	hypothetical protein	Domain of unknown function (DUF4404)
PPRCHA0_1315	891	3.11475	1.09145	24.0068	9.59948e-07	6.25399e-06	PPRCHA0_1315	hypothetical protein	Protein of unknown function (DUF692)
sthA	1395	-1.55738	8.15081	23.9898	9.68466e-07	6.30277e-06	PPRCHA0_1998	soluble pyridine nucleotide transhydrogenase	Pyridine nucleotide-disulphide oxidoreductase, Pyridine nucleotide-disulphide oxidoreductase, dimerisation domain
opmQ	1392	4.1027	4.19549	23.9752	9.75845e-07	6.34403e-06	PPRCHA0_4125	efflux transporter%2C outer membrane factor lipoprotein%2C NodT family	Outer membrane efflux protein, Outer membrane efflux protein
PPRCHA0_5694	450	-2.18354	5.01086	23.9376	9.95093e-07	6.46229e-06	PPRCHA0_5694		Cytochrome C'
PPRCHA0_4623	651	3.15922	0.988111	23.9335	9.97239e-07	6.46935e-06	PPRCHA0_4623		LysR substrate binding domain, Bacterial regulatory helix-turn-helix protein, lysR family
qor_2	978	-2.00853	4.85679	23.8322	1.05107e-06	6.81135e-06	PPRCHA0_0028	NADPH:quinone reductase	Zinc-binding dehydrogenase, Alcohol dehydrogenase GroES-like domain
PPRCHA0_6041	1008	2.86545	1.37716	23.8295	1.05256e-06	6.8138e-06	PPRCHA0_6041	NAD dependent epimerase/dehydratase family protein	NAD dependent epimerase/dehydratase family
asnB	1773	2.27931	5.34893	23.8148	1.06064e-06	6.85878e-06	PPRCHA0_4382	asparagine synthase (glutamine-hydrolyzing)	Glutamine amidotransferase domain, Asparagine synthase
PPRCHA0_3118	612	3.14832	3.41451	23.7858	1.07672e-06	6.95542e-06	PPRCHA0_3118	flavin reductase	Flavodoxin-like fold
ctaE	888	-2.19493	5.339	23.7333	1.10653e-06	7.14048e-06	PPRCHA0_0066	cytochrome c oxidase%2C subunit III	Cytochrome c oxidase subunit III, Cytochrome c oxidase subunit III
cspD	258	-2.9556	12.0036	23.7145	1.11735e-06	7.20267e-06	PPRCHA0_3934	cold shock domain protein CspD	'Cold-shock' DNA-binding domain
clpB	2565	-2.01964	9.91703	23.679	1.13818e-06	7.32919e-06	PPRCHA0_5232	ATP-dependent chaperone protein ClpB	Clp amino terminal domain, pathogenicity island component, Clp amino terminal domain, pathogenicity island component, ATPase family associated with various cellular activities (AAA), AAA domain (Cdc48 subfamily), C-terminal, D2-small domain, of ClpB protein
corC	840	-1.5852	7.62947	23.664	1.14708e-06	7.37875e-06	PPRCHA0_5358	magnesium and cobalt efflux protein CorC	CBS domain, CBS domain, Transporter associated domain
PPRCHA0_2776	495	5.96694	0.743838	23.6616	1.14852e-06	7.38026e-06	PPRCHA0_2776	hypothetical protein	Domain of unknown function (DUF4381)
PPRCHA0_2636	1548	2.60651	2.18806	23.6436	1.15933e-06	7.44184e-06	PPRCHA0_2636	ribose ABC transporter%2C ATP-binding protein	ABC transporter, ABC transporter
pchC	780	5.5471	2.02214	23.5884	1.19303e-06	7.65015e-06	PPRCHA0_3507	enantio-pyochelin biosynthetic protein PchC	Thioesterase domain
PPRCHA0_2000	588	-1.79253	6.32496	23.5449	1.22034e-06	7.81711e-06	PPRCHA0_2000	type IV pilus assembly protein%2C PilZ family	PilZ domain
PPRCHA0_3102	258	2.80623	6.43058	23.5148	1.23954e-06	7.93175e-06	PPRCHA0_3102		Protein of unknown function (DUF2790)
PPRCHA0_3636	429	-2.92449	4.9539	23.5121	1.2413e-06	7.93468e-06	PPRCHA0_3636		TOBE domain, TOBE domain
pedS1	2604	3.4749	2.12568	23.4451	1.28529e-06	8.20734e-06	PPRCHA0_2241	two-component sensor histidine kinase PedS1	PAS domain, His Kinase A (phospho-acceptor) domain, PAS fold, PAS fold, PAS fold, Histidine kinase-, DNA gyrase B-, and HSP90-like ATPase, Response regulator receiver domain
fecR	966	3.60587	4.29336	23.4317	1.2943e-06	8.25624e-06	PPRCHA0_0992	sigma factor regulatory protein FecR	FecR protein, Domain of unknown function (DUF4880)
PPRCHA0_3765	3090	6.00949	9.7835	23.4157	1.30512e-06	8.31655e-06	PPRCHA0_3765		Domain of unknown function (DUF1983), Putative phage tail protein
fliC	852	-1.96086	12.5569	23.4035	1.31336e-06	8.36039e-06	PPRCHA0_1651	flagellin FliC	Bacterial flagellin N-terminal helical region, Bacterial flagellin C-terminal helical region
catJ	780	3.48743	0.651821	23.3819	1.32826e-06	8.44638e-06	PPRCHA0_1340	3-oxoadipate:succinyl-CoA transferase%2C B subunit	Coenzyme A transferase
PPRCHA0_4326	321	-1.8906	8.6153	23.3607	1.34298e-06	8.53112e-06	PPRCHA0_4326		NA
PPRCHA0_0103	804	-2.15719	3.83719	23.3289	1.36536e-06	8.66431e-06	PPRCHA0_0103	ABC transporter%2C ATP-binding protein	ABC transporter
cybB	555	-2.28711	4.84795	23.3167	1.37399e-06	8.71002e-06	PPRCHA0_4015	cytochrome b561	Prokaryotic cytochrome b561
[truncated: 693 more rows]

## Sheet: GmellonellavsWheat
# Differential gene expression of G. mellonella compared to Wheat
[truncated: 1,225 more rows]

[truncated: 7 more sheets: Top20GmellonellavsWheat, GmellonellavsLB, PxylostellavsGmellonella, Top20PxylostellavsGmellonella, GmellonellavsGIM, Top20GmellonellavsGIM, GIMvsLB]
